# Supplementary material for: Integrated flavoromics and lipidomics analysis of metabolic difference and flavor regulation mechanisms in duck subcutaneous adipose tissue
Source: Front Nutr. 2025 Sep 16;12:1671714. doi: 10.3389/fnut.2025.1671714 (PMC12479485; doi:10.3389/fnut.2025.1671714)
Supplement: Supplementary Table S1 — Flavoromics data of subcutaneous adipose tissue from WQ duck and CV duck. [file Table_1.xlsx]

## Sheet: Sheet1
Index	RI	NIST_RI	Compounds	CAS	Match factor	cpd_ID	B1	B3	B4	B5	B6	B7	B8	B9	B10	B11	B12	D1	D2	D3	D4	D5	D6	D7	D8	D9	D11	D12	kegg_map
MW0002	763.777	664	Oxetane, 3-(1-methylethyl)-	10317-17-6	76.3656	-	50772.5	91910.8	52214.4	58637.5	50270.5	72123.2	51794.6	66740.2	74892.5	49486	68971.6	89083	85882.7	75345.8	104937	68726.1	46748.6	46465	186543	37166.5	62090	60008.4	-
MW0003	773.119	584	Pentane, 3-methyl-	96-14-0	78.4484	-	167008	161263	190897	106701	172479	186243	141899	135255	163657	150758	188622	169822	175214	154750	145320	144740	166708	143184	168031	183376	150505	211572	-
MW0004	776.635	726	Ethane, 1,1-diethoxy-	105-57-7	72.7666	-	112952	179476	125658	113699	126706	123815	108153	146076	138993	121894	139279	146573	133957	105969	206629	120875	115015	108617	145173	108132	150273	126425	-
MW0005	777.043	928	Hydrazinecarboxylic acid, ethyl ester	4114-31-2	88.5319	-	116447	144092	128457	123543	125616	127710	117646	149530	135547	130966	144606	149638	140314	116935	166837	122361	122525	116632	117168	87492.7	120486	129805	-
MW0006	796.865	662	1,3,5-Triazine	290-87-9	65.6266	-	19482.8	17830.8	17724	14473.1	16595.1	23215.9	11114.5	15123.9	21761.2	12976	13251.6	24892	19613.4	15778.4	22911.2	22487.9	14728.8	9417.77	51833.8	11944.3	14033.4	17489.7	-
MW0007	797.431	800	Hexanal	66-25-1	97.9309	-	653654	859809	608814	633138	444933	682902	470013	413694	590075	390908	617063	813285	879251	684416	857039	777396	417789	399378	1.73275e+06	313899	567623	501290	-
MW0008	811.075	967	1,2,4,5-Tetrazin-3-amine	79329-74-1	62.0227	-	110057	123245	110254	97608.3	113809	100029	94111.3	125221	121802	110162	107088	123183	117016	88968.1	157982	106252	106143	99968.8	102757	69181.3	97425.7	119306	-
MW0009	900.666	901	Heptanal	111-71-7	97.5563	-	107054	115090	94279.6	101535	61642.5	77521.9	61034	44520.9	103784	45446.5	63009.3	82608.7	81247.1	78840.9	91756.2	116471	52513.3	61410.7	406316	60318.7	76858.8	56646.5	-
MW0010	900.746	865	2-Propenoic acid, oxiranylmethyl ester	106-90-1	65.4098	-	107054	115090	94279.6	101535	61642.5	77521.9	62116.2	44524.5	103784	45415.2	62667.6	82581.4	81247.1	78840.9	91756.2	116471	52513.3	61410.7	406316	60318.7	76858.8	55866.1	-
MW0011	947.817	1137	3-Methylbutan-2-yl (E)-2-methylbut-2-enoate	1000373-73-4	75.0938	-	11086.6	6102.36	10215.9	11765.4	3359.1	7688.72	3547.96	3080	10701.9	2520.88	3066.91	7417.06	6199.5	10138.9	11097	10960.6	2080.51	3419.32	44145.8	5056.58	7251.48	2614.58	-
MW0012	957.375	958	2-Heptenal, (E)-	18829-55-5	93.6874	-	95145.5	101923	86494.6	100357	42650.4	67399	44897	27676.9	92897.4	28518.7	46493.5	61178.3	72148.2	86101	93105.2	90688.6	31703.6	34246.6	461655	55059.9	60016.8	34633.6	-
MW0013	961.221	986	4(1H)-Pyridinone, 2,3-dihydro-1-methyl-	35488-00-7	50.905	-	132290	229285	262581	304188	166232	84629.6	85762.5	101201	82004.9	139069	329651	219494	254117	115796	382962	176760	188649	109986	105684	140121	190543	226247	-
MW0014	980.693	980	1-Octen-3-ol	3391-86-4	85.3511	-	134361	202933	166505	138075	82823.5	162453	115423	91754.6	246136	98100.6	139897	279507	261696	229436	273058	234257	131917	110940	731443	120218	185585	142171	-
MW0015	984.345	1244	n-Caproic acid vinyl ester	3050-69-9	88.2733	-	57144.8	99103.4	75796.6	69808.8	56960.8	84738.6	67487.2	78351.9	84424.8	69512.6	94452.1	168449	162587	105639	202424	112094	94661.5	64259.7	139132	50121.4	90470.1	109210	-
MW0016	992.771	990	Hexanoic acid	142-62-1	88.6747	-	24545.7	22022.6	17921.5	17307.7	10351.4	12087.5	12629.1	25146.4	5455.8	14905.6	11780.9	61627.2	32052.7	19023.8	75955.8	23872.2	23745.9	15897.1	41424.4	20005.7	30684.6	24077.4	-
MW0017	1002.41	863	Cyclohexylamine	108-91-8	58.6938	C00571	83190	94586.6	83210.5	87265.4	52403.8	61921.1	47854.9	37094.1	101001	34584.9	49009.2	68318.3	64118	68100.7	69710	90893.4	42578	53148.4	335985	56460.4	66767.6	44836.9	-
MW0018	1030.71	1011	1-Propanone, 1-(2-furanyl)-	3194-15-8	78.4448	-	38417.6	41581.8	47604.6	40901.6	26374.8	44221.6	31732.6	18733.6	73968.4	23219.2	29937.6	45436.3	43390.9	51253.9	47838.6	51205.2	23201.8	24178	203679	40813.6	41155.3	29246.9	-
MW0019	1033.94	824	3-Hexanone, 2,5-dimethyl-	1888-57-9	75.457	-	7710.78	8310.53	6998.94	1	6767.35	6940.14	7209.45	14038.3	9419.19	9040.09	8302.98	7367.03	5798.04	9561.55	17557.8	11292.1	8481.25	13130	10167.6	15998.2	7954.74	13073.4	-
MW0020	1037.78	993	1-Methylimidazole-5-carboxaldehyde	39021-62-0	70.5103	-	119477	102387	97747.7	84231.4	81132.7	82736.4	86753.3	144067	157408	92981.7	118890	159410	141905	105384	261331	137280	126585	118642	135946	141523	138075	151034	-
MW0021	1057.46	1056	1-Decene, 8-methyl-	61142-79-8	86.5217	-	51594.2	76177.2	64497.9	56462.9	35843.6	48690.6	36005.7	34555.8	76403.9	30778.8	42763.1	77690.3	78116.8	63192.1	98309.1	71122.3	35385	35193.4	192647	38806.5	53645.6	44079.7	-
MW0022	1060.85	1080	4-Amino-2(1H)-pyridinone	38767-72-5	66.4737	-	825950	926061	846232	781590	821657	868762	785887	1.01353e+06	1.54965e+06	901660	939590	1.08965e+06	950450	748426	1.29316e+06	833600	794775	754343	872240	864736	817655	851801	-
MW0023	1061.07	850	1H-Pyrrole, 2-methyl-	636-41-9	72.0143	-	14957.6	17736	16323.7	14791.1	15034.5	16278.3	14423.9	19078.3	27753.6	15635.2	17123.2	20019.8	16792.3	13946.4	21496	14965.3	13873	13938.9	15386.4	15416.9	15235.4	14658.7	-
MW0024	1063.33	1365	4-Picoline, 2-(tert-butylthio)-	18794-36-0	63.4364	-	9596.71	12916.8	10939.1	10454.4	13348.1	14537	11816.8	15095.4	27241.1	13106.2	13570.6	12424.4	12729.6	9583.15	15555	10760.4	10993.2	11386.9	13426.7	10868.3	11275.5	10529.9	-
MW0025	1068.96	1302	trans-4-tert-butylcycloheptanol	6221-53-0	60.7378	-	1	1	1	1	5155.24	8852.01	8308.73	12107.1	15830.6	10832.7	18374.7	21457.9	14852.1	11548	30777.8	17235.6	7235.09	31110.9	64957.4	16730.1	27226.4	18572.9	-
MW0026	1071.44	1071	1-Octanol	111-87-5	91.6379	-	8168.31	7459.51	6210.87	6032.2	3878.69	9300.53	5071.94	5006.76	18722.8	5147.44	10749	25170.3	15914.3	19027.9	25875	24424.3	11037.8	12669.4	115510	20402.7	29985.3	14982.3	-
MW0027	1082.96	1382	3-Formylamino succinimide	99417-77-3	59.6034	-	7211.45	8669.38	8103.52	6182.94	6570.2	4897.6	8484.39	11603	13228.4	8949.17	8193.01	11568.4	8554.11	6412.19	15440.1	6659.76	7945.22	3738.16	1	5690.03	4563.85	7430.18	-
MW0028	1083.47	912	Furan, 2-methyl-5-(methylthio)-	13678-59-6	82.8563	-	225322	263675	233239	201709	223107	214735	216229	360467	436575	261204	274497	368251	277598	206674	528657	221600	240088	216836	72256	236788	236758	256650	-
MW0029	1097.58	1276	(1R,2S,4r)-4-((E)-prop-1-en-1-yl)cyclopentane-1,2-diol	1010481-89-9	76.3054	-	108999	127990	112002	104997	99110.9	115198	102215	129366	218950	110076	121050	143897	118822	92869.3	155318	99479.1	92488.7	90285	111949	114025	102283	101371	-
MW0030	1097.73	-	Bromonitromethane	563-70-2	63.9769	-	31299.7	35967.5	33604	29858.9	28356.1	31831.3	28994.6	36607	60680.5	30980.7	34161.8	42795.2	34203.8	27168.5	47088.7	29491.5	25352.7	26996	35216.9	32786	29445.5	29646.3	-
MW0031	1103.6	1104	Nonanal	124-19-6	99.1398	-	202066	240467	242673	255823	127740	145310	106005	97165.9	240011	83839.9	110952	229251	204259	188536	201861	286996	116111	121210	899982	124980	184930	128450	-
MW0032	1159.37	1162	2-Nonenal, (E)-	18829-56-6	92.2611	-	18115.1	26163.2	23993.3	25202.7	7696.28	10976.5	10246.6	5061.05	18765	4601.29	7561.15	20815	18936.3	17253.2	22377	25573.7	7648.19	8524.01	126877	12448.6	15907.9	8746.8	-
MW0033	1167.99	1393	Ethylene glycol diglycidyl ether	2224-15-9	73.829	-	49698.1	46111.9	43073.1	26137.7	35697.7	46863.4	56365.3	60313	144926	80973.7	89474.3	115551	92894.5	71006.1	134662	83479.6	73921.8	60060.1	87041.4	90405.5	81093.2	83977.8	-
MW0034	1168.09	976	Aminothiazole	96-50-4	53.1473	-	25245.7	23227.9	19991.2	18656.7	14690.1	20875	17835.4	35009.4	64396.4	27227.7	31977.9	60529.5	42365	32605.6	68769.4	40655.2	35832	29739.8	47976.8	44905.4	43317.6	42181.1	-
MW0035	1192.01	1436	Methyl 5-hydroxymethyl-4-imidazolecarboxylate	82032-43-7	75.206	-	212082	241012	220006	201696	188288	193509	185222	284007	413144	206352	220574	313532	230566	177013	421298	195803	183417	163249	228646	220480	197854	209661	-
MW0036	1195.91	1324	2-[(2-Furylmethyl)amino]-2-methyl-1-propanol	889949-94-4	59.5449	-	7737.98	9829.83	10260.8	10327.1	4082.33	6998.46	4707.99	3287.68	8368.23	3318.94	4098.47	7978.96	7676.19	7301.66	10152	9515.79	2690.52	2758.37	51223.9	5182.01	6488.05	4009.58	-
MW0037	1197.77	1049	2-Dimethylamino-3-methylpyridine	61713-46-0	66.2871	-	2530.21	4141.44	3468.8	2703.26	1671.65	2553.11	2046.36	1955.5	3006.85	1780.78	2271.88	4241.66	5251.09	4290.87	4629.43	4683.71	2283.91	1899.85	9051.69	2135	3145.04	2673.6	-
MW0038	1205.29	1206	Decanal	112-31-2	87.7997	-	1800.79	2397.82	4005.61	4463.87	834.477	1655.02	1176.79	941.256	3629.29	1080.34	1231.57	3107.99	2424.38	3654.59	3090.94	3539.42	942.725	934.375	11172.3	2029.71	2514.3	1697.66	-
MW0039	1216.21	1216	2,4-Nonadienal, (E,E)-	5910-87-2	90.9421	-	44572.8	48925.5	52074.6	73853	15865.6	37944.4	25278.8	14480.4	38864.1	12781.2	22201.7	41064.9	36452.4	38673.9	59277.8	50114	11608	17875.8	266470	29957	36234.4	19553.7	-
MW0040	1219.94	1284	Isophthalaldehyde	626-19-7	68.8314	-	1	1	1	1	1	1585.1	4629.52	5366.38	3673.26	1457.36	6803.78	1	1	1	1	1	1	9358.84	7840.44	8905.39	9036.56	9182.77	-
MW0041	1242.05	1169	2-Piperidinemethanol	3433-37-2	75.8585	-	373758	429536	418366	380532	358962	406221	364928	441154	797431	391026	422692	546668	426230	344602	558715	376276	334235	308650	416672	433145	366880	378306	-
MW0042	1248.54	1249	Benzene, 1,3-bis(1,1-dimethylethyl)-	1014-60-4	75.1237	-	3483.47	7727.96	906.661	693.268	16924.1	6114.91	6763.76	13322.2	11911.4	7645.47	12721.8	7582.98	3988.4	5292.72	2197.3	540.96	974.972	25036.5	12055.4	10438.6	12200.7	10620.6	-
MW0043	1261.21	1263	2-Decenal, (E)-	3913-81-3	94.6752	-	66070.5	74718	92315.7	106945	28531.8	42691.3	30952.2	20597.8	78357.4	20067.3	24129	61332.8	48148.7	65120.1	62850.1	98307.2	25023.9	28107.1	505025	54093.8	59827.2	28045.6	-
MW0044	1264.44	1273	Nonanoic acid	112-05-0	82.6081	-	11647.4	7607.09	9009.66	8226.85	2822.58	4080.46	5569.54	10279.9	6139.61	6208.93	3768.78	20470.6	7626.84	4139.64	23238.5	9510.92	4628.12	3951.93	16469.4	10483.5	6839.44	7201.52	-
MW0045	1280.1	1472	Nonaneperoxoic acid, 1,1-dimethylethyl ester	22913-02-6	76.0143	-	2808.01	3653.18	4755.27	5692.45	1959.98	2063.07	2241.86	2297.06	4190.3	1415.35	1788.62	8462.52	5764.28	3949.74	6683.52	7864.5	2820.12	2196.92	16114.3	2744.94	4499.81	4003.15	-
MW0046	1318.11	1317	2,4-Decadienal, (E,E)-	25152-84-5	92.3003	-	60495.8	129842	146156	115785	35494.1	79881.8	60284.7	31417.1	132455	30559.8	52390.8	159323	126561	158570	169607	140289	43752.3	27091.5	639905	52200.6	87125.9	50809.4	-
MW0047	1348.64	1141	Cyclobutanecarboxylic acid, 3-methylbutyl ester	1000282-21-7	72.7927	-	2953.08	4047.73	4547.54	6187.89	1790.57	2754.28	2795.92	1689.63	3338.13	1354.55	2457.04	3580.73	2464.33	3239.23	3200.73	4381.41	1830.29	2327.45	36097.3	2641.74	3473.09	2312.04	-
MW0048	1359.94	1418	N,N'-Diacetylethylenediamine	871-78-3	69.3366	-	8268.74	11826.8	14524.7	16273.9	3265.44	10741.4	9394.13	7632.61	7684.75	4086.92	7160.47	16808.1	11159.6	8434.7	9732.82	12320.9	7170.48	7586.73	55202.8	12757.8	13078.3	6317.47	-
MW0049	1363.12	1367	2-Undecenal	2463-77-6	95.0516	-	43622.4	57751.5	73202.4	91850.3	20481.8	33422	20168.7	16546.5	47054.5	14204	19909.5	47947.3	37394.6	49396.4	45176.9	72820.3	19091.2	20407	483717	29844.1	40168	19764.3	-
MW0050	1379.93	1264	cis-4,5-Epoxy-(E)-2-decenal	1000360-26-2	56.4904	-	7259.53	5758.65	6159.29	8141.01	1641.73	2140.03	2073.47	1	3733.23	1	1199.58	2481.83	3910.06	5638.74	5359.6	6735.43	1123.18	2076.24	45688.3	4975.49	3918.46	1490.3	-
MW0051	1400.91	1316	Pyrimidine, 4-butyl-3,4-dihydro-5-methyl-	1000115-50-2	61.5047	-	1873.4	3432.05	4085.45	3360.53	1	1	1	1	1	1	1	7629.98	3848.53	2537.26	7736.48	2589.47	1	1	10400.8	1	1	1	-
MW0052	1407.76	1465	Z-2-Dodecenol	69064-36-4	83.1834	-	3284.02	4133.44	4617.22	3966.61	1946.26	2850.7	3091.95	1945.74	4416.12	2145.84	2305.85	5618.85	5274.26	3981.91	4318.93	2990.38	2006.4	2076.73	5956.09	2332.52	3955.28	2554.29	-
MW0053	1463.04	-	Tris-(hydroxymethyl)-phosphine oxide	1067-12-5	60.1978	-	31803.8	37991.2	21420.3	24166.6	19814	23671.9	34817.9	38781.5	38246.7	22170	30041.8	68784.3	34297.1	24112.9	57508	28723.2	23052.3	20752.6	34416.4	32747.7	33292.6	31106.2	-
MW0054	1476.83	1571	4,6-Dimethyl-isothiazolo[5,4-b]pyridin-3-one	60750-75-6	78.0739	-	354635	418818	405932	353240	302617	386926	418856	416760	684887	372662	399628	662319	385843	303772	523314	362413	320108	280238	355771	406528	376445	362704	-
MW0055	1477.18	1665	4-Amino-2-nitrobenzonitrile	72115-07-2	54.7522	-	7773.4	9150.26	8331.82	7646.4	6738.3	8592.01	9139.76	9047.14	15641.7	8349.89	8855.89	13997.7	8526.69	6990.86	11439.6	8158.11	7522.36	6339.08	7874.65	9147.74	8671.18	8418.36	-
MW0056	1477.56	1810	3-Acetyl-2,5,6-trimethylhydroquinone	1000432-18-3	55.058	-	123340	152242	148655	125936	124868	152998	162018	159439	267986	152085	160108	225284	152851	118490	196604	146786	132346	114920	136973	158745	151804	140200	-
MW0057	1598.45	1196	Undecane, 4,6-dimethyl-	17312-82-2	92.035	-	2990.61	2961.83	6267.24	5457.22	3708.9	5572.74	3946.8	4033.23	11522.2	8495.44	5222.5	7190.57	5454.15	3017.7	5687.02	5505.81	3065.1	4051.66	3986.31	4543.65	5493.73	2624.66	-
MW0058	1612.77	1613	Tetradecanal	124-25-4	96.1159	-	3075	8748	8844	6882	2087	4282.17	4110	3415	4126	2367	3560	11189	6640	5698	9283	4958	2423	2423.8	11666	2451	5119	4059.27	-
MW0059	1643.94	1946	Benzoic acid, 2-(phenylamino)-, methyl ester	35708-19-1	50.658	-	1599.23	2483.1	1505.94	802.785	1173.4	1320.8	2666.01	2066.95	3029.98	1075.41	1603.31	4159.86	1640.26	967.693	3495.67	1341.62	1171.65	2368.06	933.994	1719.61	2744.94	1397.85	-
MW0060	1643.97	1696	5,7-Dimethylpyrimido-[3,4-a]-indole	38349-21-2	75.3751	-	759.791	1324.45	1	1	1	1	1224.97	893.396	1353.27	1	828.533	2363.62	750.971	429.939	1988.9	617.185	375.273	1333.41	445.708	1007.07	1425.54	598.292	-
MW0061	1674.32	1721	Di(n-hexyl)sulfone	16823-61-3	55.2623	-	1043.26	1179	752	1	1	1	1	1	1122	1178.23	1311.93	1843.52	1052.94	1	840	679.13	1	1201.16	1	1	1584.28	625.173	-
MW0062	1691.54	1697	Dodecyl acrylate	2156-97-0	94.3389	-	28134	50290	2327	1850.84	13879	8841	6466	13529	12454	7645	8323	101999	34143	28849	4358.29	1384.35	1313.78	3336	12337	10389	4522.83	12615	-
MW0063	1702.55	1707	Benzene, hexachloro-	118-74-1	56.7632	-	1	1	1	1	1	1	1	1	1	1	1	1	1	1	1	1	1654.72	1	1	1	1	28616.1	-
MW0064	1714.65	1715	Pentadecanal-	2765-11-9	95.8158	-	4638.83	7941.23	4373.58	4068.31	1960.8	2819.4	3017.18	4782.96	3247.99	2699.62	4435.21	8562.35	7165.06	3826.9	7982.07	3688.3	2792.47	2616.48	7905.88	2289.25	4560.37	4196.6	-
MW0065	1797.51	1972	Sulfurous acid, 2-ethylhexyl hexyl ester	1000309-20-2	83.9647	-	805	632	1096	949	1	993	845	883	2155	1270	936	1425	1347	619	1290	1525	592	934	911	724	1321	667	-
MW0066	1815.64	1817	Hexadecanal	629-80-1	98.1457	C00517	4100.29	4581.53	2634.54	2568.08	1159.89	1668.3	2415.56	5476.14	4071.48	2830.1	3308.62	25745.2	7019.11	3646.44	16564.3	2464.16	4395.11	6030.82	3700.43	5111.88	6605.23	7230.56	ko00071
MW0067	1956.95	1968	n-Hexadecanoic acid	57-10-3	94.6406	-	1	1	1	1	1	1	1	464.859	1	1	1	2470.54	1	1	6732.37	1	1	1	1	1	1	2112.15	-
MW0068	2020.14	1890	16-Heptadecenal	1010144-57-9	87.0183	-	1	1	1	1	1	1	1	1	1	1	1	2181	1	1	816	1	364	283	1	1	373	681	-
