# Supplementary material for: Integrated flavoromics and lipidomics analysis of metabolic difference and flavor regulation mechanisms in duck subcutaneous adipose tissue
Source: Front Nutr. 2025 Sep 16;12:1671714. doi: 10.3389/fnut.2025.1671714 (PMC12479485; doi:10.3389/fnut.2025.1671714)
Supplement: Supplementary Table S2 — Lipidomics data of subcutaneous adipose tissue from WQ duck and CV duck. [file Table_2.xlsx]

## Sheet: Sheet1
Index	Compounds	Class I	Class II	Q1 (Da)	Molecular weight (Da)	Ionization model	Formula	Lipidmaps ID	CAS	PubChem CID	HMDB	ChEBI	Metlin	cpd_ID	B1	B3	B4	B5	B6	B7	B8	B9	B10	B11	B12	D1	D2	D3	D4	D5	D6	D7	D8	D9	D11	D12	kegg_map
LIPID-N-0001	taurolithocholic acid-3-sulfate	ST	BA	281.1	563.259	[M-H]-	C26H45NO8S2	LMST05020003	15324-65-9	440071	HMDB0002580	17864	6716	C03642	17896	11633	19360	4848.1	7764.5	19624	10589	16045	12893	16354	11200	13067	13317	7647.6	16052	8306.3	11767	13283	16659	16702	19559	10153	ko04976
LIPID-N-0008	6,7-diketolithocholic acid	ST	BA	403.3	404.256	[M-H]-	C24H38O3	-	-	137333800	-	-	-	-	527610	692330	659250	704610	577400	602610	608400	650200	482730	529540	451260	600130	620560	568120	782280	633820	548700	674630	626660	573140	613560	628070	-
LIPID-N-0010	Ursocholic acid	ST	BA	407.4	408.288	[M-H]-	C24H40O5	LMST04010088	2955-27-3	122340	HMDB0000917	81240	5871	C17644	65100	44548	45114	42339	23522	39002	47200	38505	43111	44681	37962	46768	39095	39589	49133	37204	42490	50451	44204	58742	34887	53302	-
LIPID-N-0014	lithocholic acid-3-sulfate	ST	BA	455.6	456.255	[M-H]-	C24H38O3	LMST05020015	34669-57-3	10253562	HMDB0000907	-	-	-	20393	10233	14630	16865	9880.3	14535	23248	11488	13018	11875	7781.6	18489	13846	10332	18960	18788	44196	7543.6	15646	15909	13514	15973	-
LIPID-N-0015	Glycocholic acid	ST	BA	464.4	465.309	[M-H]-	C26H43NO6	LMST05030001	475-31-0	23617285	HMDB0000138	17687	-	C01921	86800	39767	106850	51877	39512	47771	83803	60043	62564	53495	43937	55320	53292	48550	51895	54159	57483	61640	103310	78953	57240	91859	ko00120,ko01100,ko04976,ko04979
LIPID-N-0016	Taurochenodeoxycholic acid	ST	BA	498.5	499.297	[M-H]-	C26H45NO6S	LMST05040005	516-35-8	387316	HMDB0000951	16525	5897	C05465	279370	311840	232660	598400	107060	360530	165040	178400	58059	213240	134580	223140	230830	170550	424310	163080	151060	90254	285230	192640	100230	120940	ko00120,ko04976,ko04979
LIPID-N-0024	FFA(20:5)	FA	FFA	301.217	302.22	[M-H]-	C20H30O2	LMFA01030759	10417-94-4	446284	HMDB0001999	28364	6423	C06428	46520	25280	42734	55903	29997	23738	49613	44146	16456	40548	32369	14260	11853	46288	23327	41223	33071	59261	17653	37511	36721	66077	ko01040
LIPID-N-0025	FFA(20:4)	FA	FFA	303.232	304.24	[M-H]-	C20H32O2	LMFA01030001	506-32-1	444899	HMDB0001043	15843	193	C00219	25317	15435	43418	62071	21335	31908	47613	45951	16923	45683	25155	15093	29885	41613	27852	46542	63394	106790	53002	66556	30411	90236	ko00590,ko00591,ko01040,ko01100,ko04216,ko04217,ko04270,ko04611,ko04664,ko04666,ko04723,ko04726,ko04730,ko04745,ko04750,ko04912,ko04913,ko04921,ko04923,ko04925,ko05140,ko05146
LIPID-N-0058	5-iso PGF2VI	FA	Eicosanoid	353.233	354.241	[M-H]-	C20H34O5	LMFA03110011	180469-63-0	42607309	-	-	-	-	1651.3	9	9	9	9	9	9	9	694.44	1021.5	9	9	9	9	9	9	9	9	1162.4	1289.8	560.87	1166.6	-
LIPID-N-0062	TxB3	FA	Eicosanoid	367.212	368.22	[M-H]-	C20H32O6	LMFA03030016	71953-80-5	6438711	HMDB0005099	-	-	-	1696.9	3737.4	3269.8	1237.2	4579.7	3270.8	8186.7	2396.9	16970	3281.4	4591.3	3196.7	6762.2	13407	5238.9	2784.8	15513	3092.8	4480.8	3492.1	9	108590	-
LIPID-N-0067	FFA(10:0)	FA	FFA	171.139	172.146	[M-H]-	C10H20O2	LMFA01010010	-	2969	HMDB0000511	30813	336	-	4703400	4234400	5777400	5798200	5047300	5068900	4758700	4203900	4580200	4578200	4366500	4403200	4683200	4979600	5561300	4394700	5332100	4683500	5161100	5090500	3869300	5405000	-
LIPID-N-0071	FFA(14:0)	FA	FFA	227.201	228.209	[M-H]-	C14H28O2	LMFA01010014	-	11005	HMDB0000806	28875	196	C06424	1039500	879830	928410	1136000	693610	755250	2563800	851300	735410	770290	931670	531580	731560	943530	807370	607530	721460	966860	692420	965220	982640	938780	ko00061,ko01100
LIPID-N-0072	FFA(15:0)	FA	FFA	241.217	242.225	[M-H]-	C15H30O2	LMFA01010015	-	13849	HMDB0000826	42504	5789	C16537	370470	272410	267810	406430	256920	383020	274690	287940	340890	237490	327320	279250	260560	383420	357630	209240	256170	372050	254400	374010	231310	279940	-
LIPID-N-0073	FFA(16:0)	FA	FFA	255.232	256.24	[M-H]-	C16H32O2	LMFA01010001	-	985	HMDB0000220	15756	187	C00249	21630000	13587000	12643000	22564000	7663200	6844500	10612000	9131200	10807000	10364000	11069000	6887400	7072000	9911800	10600000	6953100	6793300	13178000	7369500	16697000	9629100	14338000	ko00061,ko00062,ko00071,ko01040,ko01100,ko01212
LIPID-N-0074	FFA(17:0)	FA	FFA	269.248	270.256	[M-H]-	C17H34O2	LMFA01010017	-	10465	HMDB0002259	32365	6578	-	713430	171290	249320	724350	172290	180090	290390	234940	228990	316850	168670	230920	146050	209010	215730	178540	194630	403280	209930	517870	286230	474240	-
LIPID-N-0075	FFA(18:0)	FA	FFA	283.264	284.272	[M-H]-	C18H36O2	LMFA01010018	-	5281	HMDB0000827	28842	189	C01530	28258000	17187000	21628000	22173000	14136000	16200000	20356000	19505000	16529000	19791000	16278000	11139000	20590000	15583000	14856000	12717000	18873000	21004000	11441000	36431000	14295000	25426000	ko00061,ko01040,ko01100,ko04745
LIPID-N-0078	FFA(22:0)	FA	FFA	339.326	340.334	[M-H]-	C22H44O2	LMFA01010022	-	8215	HMDB0000944	28941	260	C08281	1853100	1297500	1609200	1744200	1151100	1352800	1378600	1091300	1560000	1627500	1069600	1559700	1029900	1196400	930990	1005700	1199100	1581700	1019800	1294400	1695900	1329600	ko01040
LIPID-N-0079	FFA(24:0)	FA	FFA	367.358	368.365	[M-H]-	C24H48O2	LMFA01010024	-	11197	HMDB0002003	28866	6427	C08320	191840	238350	364830	386670	118060	232200	204650	249210	404660	173560	181880	290200	197740	287180	282160	149580	216490	206430	176940	256110	179520	313220	ko01040
LIPID-N-0082	FFA(16:1)	FA	FFA	253.217	254.225	[M-H]-	C16H30O2	LMFA01030054	-	445638	HMDB0003229	28716	188	C08362	1432000	661590	430550	2054600	122230	114590	449160	608320	290960	625270	491870	9	98641	530970	408150	192440	145840	1070700	129700	1193600	512050	954150	ko00061,ko01100
LIPID-N-0084	FFA(18:1)	FA	FFA	281.248	282.256	[M-H]-	C18H34O2	LMFA01030061	-	445639	HMDB0000207	16196	190	C00712	106880000	24304000	23374000	113510000	5014500	2558100	22937000	28180000	16009000	28492000	20868000	5279400	1761000	20142000	20630000	13547000	7699600	55347000	4151900	66073000	46855000	67845000	ko00061,ko01040,ko04212
LIPID-N-0086	FFA(20:1)	FA	FFA	309.279	310.287	[M-H]-	C20H38O2	LMFA01030082	-	5282768	HMDB0002231	32425	6563	C16526	2941800	1161100	797990	2679200	436490	305270	1558900	1802000	843390	1788700	1020200	499970	465340	857370	531010	834030	731270	1499200	367450	4161700	1262100	3439900	ko01040
LIPID-N-0087	FFA(22:1)	FA	FFA	337.311	338.318	[M-H]-	C22H42O2	LMFA01030088	-	5281116	HMDB0002068	28792	6470	C08316	194110	156390	164230	249350	114530	248110	210720	228540	122810	330410	138270	80804	201740	112140	167300	119320	158480	308840	178070	135340	126650	193730	ko01040
LIPID-N-0090	FFA(18:2)	FA	FFA	279.232	280.24	[M-H]-	C18H32O2	LMFA01030110	-	5283141	HMDB0012535	63977	-	C20388	24048000	6921600	6298800	32401000	1647500	1199800	6797300	9359400	5499300	10149000	7502500	1261600	757300	6322100	8073600	2618800	1946100	15116000	1629000	27008000	13676000	17769000	-
LIPID-N-0091	FFA(20:2)	FA	FFA	307.264	308.272	[M-H]-	C20H36O2	LMFA01030130	-	6439848	HMDB0005060	73731	-	C16525	1252200	442570	476860	1113200	323960	235090	695500	895640	364080	794640	387640	206270	95626	480800	351620	552510	364660	1139300	181600	1090100	720040	1535000	ko01040
LIPID-N-0092	FFA(22:2)	FA	FFA	335.295	336.303	[M-H]-	C22H40O2	LMFA01030131	-	11954058	HMDB0004693	-	-	C14813	148050	98708	66559	122840	70151	50617	107470	126190	59066	165410	82152	51134	158070	56685	55068	60109	84149	132640	54341	336580	60281	170110	ko00590,ko01100
LIPID-N-0094	FFA(18:3)	FA	FFA	277.217	278.225	[M-H]-	C18H30O2	LMFA01030140	-	12309425	HMDB0030963	38383	-	C08364	752260	206420	224790	1059000	63895	27345	258500	341600	154270	328950	291060	41433	9	277550	223430	79610	61080	466330	42920	708350	353460	534040	-
LIPID-N-0095	FFA(20:3)	FA	FFA	305.248	306.256	[M-H]-	C20H34O2	LMFA01030157	-	5280581	HMDB0002925	53486	259	C03242	541290	243030	329920	695100	173290	143360	387770	398490	155370	394510	219020	99001	100990	287730	227090	305670	301380	581390	166730	638590	321240	825670	ko00591,ko01040,ko01100
LIPID-N-0096	FFA(22:3)	FA	FFA	333.279	334.287	[M-H]-	C22H38O2	LMFA01030161	-	5312557	HMDB0002823	77807	195	-	1161900	632590	712970	1230400	645590	701120	1159200	1245700	658100	967220	530720	571460	308510	939380	387910	1249200	1036000	1774300	488490	981520	704380	2220900	-
LIPID-N-0099	FFA(22:4)	FA	FFA	331.264	332.272	[M-H]-	C22H36O2	LMFA01030177	-	5282938	HMDB0034295	-	-	C19621	3826000	1817600	3780600	4049600	2481200	4385600	5068900	4967800	2654300	4464800	2552700	2163400	1818900	5116400	2295200	5557400	5300300	9352300	2729800	5867100	3561000	8165200	-
LIPID-N-0100	FFA(24:4)	FA	FFA	359.295	360.303	[M-H]-	C24H40O2	LMFA01030805	-	6440264	-	-	-	-	388990	455830	486660	586660	540030	492060	661510	378550	574140	414150	763280	233350	594170	637040	584170	535550	497040	710530	674000	870870	370200	622110	-
LIPID-N-0102	FFA(22:5)	FA	FFA	329.248	330.256	[M-H]-	C22H34O2	LMFA01030182	-	9858729	HMDB0004708	34506	-	C14833	659640	355650	576800	876520	439070	675600	1002700	796750	360490	819220	489900	285640	238740	831740	415340	760830	731840	1471700	297820	905510	557990	1306100	ko00591
LIPID-N-0103	FFA(24:5)	FA	FFA	357.279	358.287	[M-H]-	C24H38O2	LMFA01030820	-	14505435	HMDB0006322	77527	-	-	247150	149860	329610	329580	230720	263750	242550	184270	157890	158120	72347	359570	397080	847470	339880	1061700	754460	862220	390510	757780	228180	913920	-
LIPID-N-0166	LPG(16:0/0:0)	GP	LPG	483.272	484.28	[M-H]-	C22H45O9P	LMGP04050008	-	42607483	-	-	-	-	25476	4868.4	27829	35669	7831	21318	22753	32517	10058	45293	8769	5892.9	24731	6076.9	5609.2	33010	53873	97350	43349	43863	17535	75612	-
LIPID-N-0167	LPG(18:0/0:0)	GP	LPG	511.304	512.311	[M-H]-	C24H49O9P	LMGP04050009	-	42607484	-	-	-	-	13987	10694	13079	13603	5787.9	14262	11947	16271	12814	23835	5863.9	17646	16097	14113	12650	16162	28932	42042	24739	21157	10340	32443	-
LIPID-N-0170	LPG(18:1/0:0)	GP	LPG	509.288	510.296	[M-H]-	C24H47O9P	LMGP04050006	-	9547135	-	-	-	-	178360	71620	191330	201960	74018	168920	177180	226080	93838	292250	71548	109030	210310	68810	83324	196150	293790	429310	283540	271180	101990	382880	-
LIPID-N-0175	LPI(16:0/0:0)	GP	LPI	571.288	572.296	[M-H]-	C25H49O12P	LMGP06050002	-	42607493	-	-	-	-	33953	4909.4	38498	41839	4476.7	18070	28418	32992	5280.9	51450	5349.5	5578.4	35209	6105.4	7856.9	30063	69923	94011	70076	72555	10174	70695	-
LIPID-N-0176	LPI(18:0/0:0)	GP	LPI	599.32	600.327	[M-H]-	C27H53O12P	LMGP06050004	327620-46-2	71581135	HMDB0061696	-	-	-	681750	71984	661120	858460	138230	371440	613280	522790	110210	989760	121450	121440	640070	88269	102000	701190	1561600	1856100	1292200	1133700	235890	1713200	-
LIPID-N-0178	LPI(18:1/0:0)	GP	LPI	597.304	598.312	[M-H]-	C27H51O12P	LMGP06050005	-	42607496	-	-	-	-	92372	2859.1	40101	59294	10356	29292	52546	57929	5715.8	95594	8071.2	3447.9	25813	3199.8	3072.9	54021	98232	175730	81937	97376	13265	145610	-
LIPID-N-0181	LPI(20:4/0:0)	GP	LPI	619.288	620.296	[M-H]-	C29H49O12P	LMGP06050006	-	42607497	-	-	-	-	133220	6944	148170	161090	18628	75158	146480	122230	6624.6	191200	9988.3	12566	112650	6952	7060.2	175090	335140	397540	278270	205850	39934	320710	-
LIPID-N-0187	LPS(18:0/0:0)	GP	LPS	524.299	525.307	[M-H]-	C24H48NO9P	LMGP03050006	119786-67-3	42607474	HMDB0240606	-	-	-	392740	36249	358670	381800	45544	136820	276100	181270	47733	477590	41523	65745	337570	42995	36535	382650	738110	925130	702080	550070	40880	844060	-
LIPID-N-0188	LPS(20:0/0:0)	GP	LPS	552.33	553.338	[M-H]-	C26H52NO9P	LMGP03050012	-	52926280	-	-	-	-	27896	5736.2	18245	22548	3907.3	5746.5	12857	10012	5741.2	26365	4032.3	7683.1	14870	4763	4446.9	21984	34595	41594	24649	18759	1985.8	39663	-
LIPID-N-0189	LPS(22:0/0:0)	GP	LPS	580.361	581.369	[M-H]-	C28H56NO9P	LMGP03050025	-	52926293	-	-	-	-	30004	12375	18453	25842	5763.7	9371.8	14207	10499	5823.7	27364	5559.5	8796.2	16343	6816.7	5525.2	24283	31604	44790	23948	17289	1514.3	40411	-
LIPID-N-0192	LPS(18:1/0:0)	GP	LPS	522.283	523.291	[M-H]-	C24H46NO9P	LMGP03050001	89319-60-8	9547099	HMDB0240603	-	-	-	579900	29554	465330	510060	61890	172410	329000	243410	26857	573790	18185	36172	316670	30920	20427	417380	717000	993610	526460	574810	30257	788310	-
LIPID-N-0194	LPS(22:1/0:0)	GP	LPS	578.346	579.354	[M-H]-	C28H54NO9P	LMGP03050023	-	52926291	-	-	-	-	18163	586.2	10071	10864	1147.3	3943.3	8116.2	6617.5	1363.2	14501	1044.9	987.57	7610.4	9	9	12418	17341	25109	18380	10013	1197.7	26303	-
LIPID-N-0196	LPS(18:2/0:0)	GP	LPS	520.268	521.275	[M-H]-	C24H44NO9P	LMGP03050011	-	52926279	-	-	-	-	123390	3618.4	73348	98696	10413	39761	84397	60362	4373.1	121050	3828.6	9	43942	4945.4	3376.3	56704	118460	165660	150890	146030	7858.1	158310	-
LIPID-N-0198	LPS(20:4/0:0)	GP	LPS	544.268	545.275	[M-H]-	C26H44NO9P	LMGP03050007	-	42607475	-	-	-	-	140250	5466.9	151350	140580	17042	72073	136230	109630	8238.4	182080	4709.2	10929	128350	7469.6	5475.4	171930	280180	347040	259280	184530	7598.3	300450	-
LIPID-N-0204	PC(18:0_12:0)	GP	PC	750.529	705.531	[M+COOH]-	C38H76NO8P	LMGP01010736	-	24778808	-	-	-	C00157	7203.8	8746.8	9	9	9	9	9	11020	13826	13757	8287.8	11470	7814.8	8243.3	12395	9	6878.7	22149	9	9	9	10556	ko00564,ko00590,ko00591,ko00592,ko01100,ko04723,ko05231
LIPID-N-0205	PC(15:0_16:0)	GP	PC	764.544	719.547	[M+COOH]-	C39H78NO8P	LMGP01010532	-	24778655	HMDB0007935	-	-	C00157	67370	83313	62832	58947	46775	78508	68884	78689	64509	69501	60042	98559	82318	57691	54185	50996	61425	68088	37608	34475	35735	41906	ko00564,ko00590,ko00591,ko00592,ko01100,ko04723,ko05231
LIPID-N-0207	PC(18:0_14:0)	GP	PC	778.56	733.562	[M+COOH]-	C40H80NO8P	LMGP01010739	-	3082163	HMDB0008031	86089	-	C00157	31302	26862	26376	30063	16750	43150	26926	56191	47309	58835	43301	62315	50151	34923	29459	22099	37802	44694	23284	35709	40539	43126	ko00564,ko00590,ko00591,ko00592,ko01100,ko04723,ko05231
LIPID-N-0208	PC(16:0_18:0)	GP	PC	806.591	761.593	[M+COOH]-	C42H84NO8P	LMGP01010573	-	24778686	HMDB0007970	73000	-	C00157	2234200	1917300	2009700	2015000	1407000	2243400	2040100	2798300	2430000	2951000	1866900	2897400	2586000	2299100	2162800	1788100	2348300	3353900	1931900	2275500	2277800	2673800	ko00564,ko00590,ko00591,ko00592,ko01100,ko04723,ko05231
LIPID-N-0211	PC(16:0_22:0)	GP	PC	862.654	817.656	[M+COOH]-	C46H92NO8P	LMGP01010636	-	7983123	HMDB0007985	86168	-	C00157	38496	23299	28171	21286	19683	66803	41236	50363	27753	41725	36730	34362	30391	32283	36724	24679	23964	57101	18803	18638	24929	38533	ko00564,ko00590,ko00591,ko00592,ko01100,ko04723,ko05231
LIPID-N-0212	PC(16:0_24:0)	GP	PC	890.685	845.687	[M+COOH]-	C48H96NO8P	LMGP01010657	-	24778743	HMDB0007992	-	-	C00157	11509	8751.3	10504	5703.1	6342.8	20715	12413	19475	14396	20047	16860	19386	10402	8610.7	14948	7128.6	11788	20925	9363.8	11223	16384	15238	ko00564,ko00590,ko00591,ko00592,ko01100,ko04723,ko05231
LIPID-N-0214	PC(14:0_16:1)	GP	PC	748.513	703.515	[M+COOH]-	C38H74NO8P	LMGP01010485	-	24778615	HMDB0007870	84578	-	C00157	34358	43115	14702	22698	15703	38041	29316	50619	39549	25898	30740	30074	29094	12270	27820	10633	9712.4	24629	16242	15389	21919	21799	ko00564,ko00590,ko00591,ko00592,ko01100,ko04723,ko05231
LIPID-N-0216	PC(16:0_16:1)	GP	PC	776.544	731.547	[M+COOH]-	C40H78NO8P	LMGP01010566	-	6443788	HMDB0007969	74000	-	C00157	1837600	1877800	1122900	1090000	888180	1255200	1263300	1663300	1586400	1645200	1388400	1509300	1350100	1036300	1063800	785910	967350	1271500	942690	921180	948500	921710	ko00564,ko00590,ko00591,ko00592,ko01100,ko04723,ko05231
LIPID-N-0217	PC(14:0_18:1)	GP	PC	776.544	731.547	[M+COOH]-	C40H78NO8P	LMGP01010490	-	24778618	HMDB0007872	73793	-	C00157	338900	306910	192660	261810	184620	300360	242700	356420	330410	293060	287390	422900	279470	241110	261880	144810	209320	235110	167750	200880	223430	214080	ko00564,ko00590,ko00591,ko00592,ko01100,ko04723,ko05231
LIPID-N-0218	PC(16:0_18:1)	GP	PC	804.575	759.578	[M+COOH]-	C42H82NO8P	LMGP01010005	-	5497103	HMDB0007972	73001	-	C00157	22377000	25037000	17146000	19194000	14186000	21884000	20125000	24338000	25719000	27136000	18420000	24574000	22912000	19713000	19450000	15430000	20470000	28623000	22904000	18130000	18739000	23283000	ko00564,ko00590,ko00591,ko00592,ko01100,ko04723,ko05231
LIPID-N-0219	PC(17:0_18:1)	GP	PC	818.591	773.593	[M+COOH]-	C43H84NO8P	LMGP01010711	-	24778787	-	-	-	C00157	137470	118530	86791	115310	87651	172240	126720	180820	190990	173140	123900	243140	143870	128910	159670	97718	115680	249050	124940	189970	176400	161960	ko00564,ko00590,ko00591,ko00592,ko01100,ko04723,ko05231
LIPID-N-0220	PC(18:0_18:1)	GP	PC	832.607	787.609	[M+COOH]-	C44H86NO8P	LMGP01010750	-	24778815	HMDB0008037	86109	-	C00157	8534200	7428700	6690300	5159000	5016900	8054200	7812700	9492300	8904800	10094000	7378600	8927300	8733800	6227300	6098700	5934600	7487300	11989000	7569900	7832900	8451900	8307600	ko00564,ko00590,ko00591,ko00592,ko01100,ko04723,ko05231
LIPID-N-0221	PC(16:0_20:1)	GP	PC	832.607	787.609	[M+COOH]-	C44H86NO8P	LMGP01011468	-	52922418	HMDB0007978	84575	-	C00157	252790	247470	178120	213590	195900	262100	224970	312040	335190	339100	210170	247980	253320	214280	209320	185270	213290	308780	181390	162050	233970	237690	ko00564,ko00590,ko00591,ko00592,ko01100,ko04723,ko05231
LIPID-N-0222	PC(19:0_18:1)	GP	PC	846.622	801.625	[M+COOH]-	C45H88NO8P	LMGP01011738	-	52922955	-	-	-	C00157	44291	13550	25394	6609.7	18864	30637	40117	38384	9847.5	23048	11182	39751	66029	5227.8	25249	18307	13844	52243	39595	16610	26002	21098	ko00564,ko00590,ko00591,ko00592,ko01100,ko04723,ko05231
LIPID-N-0224	PC(18:1_20:0)	GP	PC	860.638	815.64	[M+COOH]-	C46H90NO8P	LMGP01010879	-	53478731	HMDB0008076	-	-	C00157	32139	24060	17872	15748	14338	48661	32978	47792	37636	39970	39025	31870	19461	20240	24168	24519	19976	40711	18467	18212	28754	24345	ko00564,ko00590,ko00591,ko00592,ko01100,ko04723,ko05231
LIPID-N-0225	PC(18:1_22:0)	GP	PC	888.669	843.672	[M+COOH]-	C48H94NO8P	LMGP01010839	-	24779108	HMDB0008531	-	-	C00157	103510	51273	57865	41070	40259	143510	107120	123810	66898	92984	112550	64635	44340	58331	67560	54126	40133	98640	32256	30319	54383	67221	ko00564,ko00590,ko00591,ko00592,ko01100,ko04723,ko05231
LIPID-N-0227	PC(24:0_18:1)	GP	PC	916.701	871.703	[M+COOH]-	C50H98NO8P	LMGP01011026	-	24779051	HMDB0008283	86216	-	C00157	26959	18210	17472	14064	8353.5	47630	24503	39982	26608	33716	36761	34987	19909	18738	26323	17014	23000	48436	13485	20110	27850	26433	ko00564,ko00590,ko00591,ko00592,ko01100,ko04723,ko05231
LIPID-N-0228	PC(16:1_16:1)	GP	PC	774.529	729.531	[M+COOH]-	C40H76NO8P	LMGP01010682	-	24778764	HMDB0008002	83717	-	C00157	118170	106720	45236	53262	39580	75110	63675	120210	67456	79598	90793	84181	71084	35404	38266	35491	32965	83623	41250	47105	59175	49779	ko00564,ko00590,ko00591,ko00592,ko01100,ko04723,ko05231
LIPID-N-0229	PC(14:0_18:2)	GP	PC	774.529	729.531	[M+COOH]-	C40H76NO8P	LMGP01010494	-	24778624	HMDB0007874	86094	-	C00157	190080	156170	103990	139150	112590	128570	104160	152570	161090	151950	97620	115760	103840	70701	102070	48169	46766	109040	80218	69378	74316	64976	ko00564,ko00590,ko00591,ko00592,ko01100,ko04723,ko05231
LIPID-N-0231	PC(16:1_18:1)	GP	PC	802.56	757.562	[M+COOH]-	C42H80NO8P	LMGP01010678	-	24778766	HMDB0008004	84810	-	C00157	972250	978150	491770	538450	391640	725650	588190	968130	943700	946980	888570	785480	631910	309690	435900	358870	491540	976650	598430	546330	717940	600610	ko00564,ko00590,ko00591,ko00592,ko01100,ko04723,ko05231
LIPID-N-0232	PC(16:0_18:2)	GP	PC	802.56	757.562	[M+COOH]-	C42H80NO8P	LMGP01010585	-	5287971	HMDB0007973	73002	-	C00157	10896000	12211000	7191100	10904000	7185800	8979300	9516600	10520000	10888000	10517000	8186400	7839700	8137300	5692500	7789800	4438300	6061400	11702000	10253000	7450600	8723500	8969200	ko00564,ko00590,ko00591,ko00592,ko01100,ko04723,ko05231
LIPID-N-0234	PC(17:0_18:2)	GP	PC	816.575	771.578	[M+COOH]-	C43H82NO8P	LMGP01011505	-	52922491	-	-	-	C00157	372660	421060	278880	404370	256070	320230	323270	391810	482670	400750	285290	240020	273320	185620	265600	152480	211390	370890	309090	334870	325100	290710	ko00564,ko00590,ko00591,ko00592,ko01100,ko04723,ko05231
LIPID-N-0235	PC(18:1_18:1)	GP	PC	830.591	785.593	[M+COOH]-	C44H84NO8P	LMGP01010836	68737-67-7	10350317	HMDB0000593	74669	-	C00157	5730200	4008400	3051500	3254900	2405200	4802700	4376500	6570900	6420600	6264900	4672900	4548100	3215700	2913500	2905000	3015100	3405900	6682700	3987000	3858200	5316400	4927400	ko00564,ko00590,ko00591,ko00592,ko01100,ko04723,ko05231
LIPID-N-0236	PC(18:0_18:2)	GP	PC	830.591	785.593	[M+COOH]-	C44H84NO8P	LMGP01010764	-	6441487	HMDB0008039	84822	-	C00157	10393000	11004000	8900500	8370600	8816900	10686000	12747000	12236000	12946000	13683000	9863400	10611000	9665000	9301400	10133000	6795700	8201800	12760000	10591000	11885000	10241000	10893000	ko00564,ko00590,ko00591,ko00592,ko01100,ko04723,ko05231
LIPID-N-0237	PC(19:0_18:2)	GP	PC	844.607	799.609	[M+COOH]-	C45H86NO8P	LMGP01011739	-	52922957	-	-	-	C00157	93900	83699	76279	56794	62926	65361	95682	84290	93267	85944	77561	100710	56443	68958	86657	42001	64917	89542	80154	88978	76000	76064	ko00564,ko00590,ko00591,ko00592,ko01100,ko04723,ko05231
LIPID-N-0238	PC(18:1_19:1)	GP	PC	844.607	799.609	[M+COOH]-	C45H86NO8P	LMGP01011606	-	52922691	-	-	-	C00157	165460	147710	99101	95158	79287	158700	168960	199700	200970	208020	149060	163530	92656	82126	100530	109190	91262	234250	133200	133570	185540	152790	ko00564,ko00590,ko00591,ko00592,ko01100,ko04723,ko05231
LIPID-N-0239	PC(18:1_20:1)	GP	PC	858.622	813.625	[M+COOH]-	C46H88NO8P	LMGP01010843	-	53478733	HMDB0008077	-	-	C00157	144220	101410	81850	75123	56991	184290	133970	208660	166710	184250	167610	131810	88573	68826	91078	80762	87592	177940	74790	84368	146330	117200	ko00564,ko00590,ko00591,ko00592,ko01100,ko04723,ko05231
LIPID-N-0240	PC(18:2_20:0)	GP	PC	858.622	813.625	[M+COOH]-	C46H88NO8P	LMGP01011630	-	52922739	HMDB0008143	-	-	C00157	160550	111560	94068	72827	78881	189460	202420	178790	137570	179970	192440	100890	55217	90119	120040	76660	48192	175210	61393	51832	105190	111380	ko00564,ko00590,ko00591,ko00592,ko01100,ko04723,ko05231
LIPID-N-0241	PC(18:0_20:2)	GP	PC	858.622	813.625	[M+COOH]-	C46H88NO8P	LMGP01010788	-	24778847	HMDB0008045	-	-	C00157	324430	346430	273790	313440	218850	382260	380860	326780	346760	434820	269350	284820	309930	296400	286900	171240	169030	312630	197820	182450	222680	290740	ko00564,ko00590,ko00591,ko00592,ko01100,ko04723,ko05231
LIPID-N-0244	PC(24:0_18:2)	GP	PC	914.685	869.687	[M+COOH]-	C50H96NO8P	LMGP01012173	-	53478795	HMDB0008157	89589	-	C00157	24461	11406	14572	8643.3	9209.6	33012	30278	36292	17920	18313	35098	14573	5483.1	12832	18904	10883	6016.3	26997	6633.2	6180.1	12084	17709	ko00564,ko00590,ko00591,ko00592,ko01100,ko04723,ko05231
LIPID-N-0245	PC(14:1_18:2)	GP	PC	772.513	727.515	[M+COOH]-	C40H74NO8P	LMGP01011391	-	52922264	HMDB0007907	88906	-	C00157	52050	64540	39469	52018	24630	64550	49222	55034	72475	81671	52451	74140	68174	55719	69080	34288	46223	55589	38151	43725	50696	38781	ko00564,ko00590,ko00591,ko00592,ko01100,ko04723,ko05231
LIPID-N-0250	PC(16:1_18:2)	GP	PC	800.544	755.547	[M+COOH]-	C42H78NO8P	LMGP01010690	-	24778768	HMDB0008006	84567	-	C00157	438480	399670	194480	236940	188900	208350	289680	349850	347510	375450	252640	193560	205910	192530	179500	100180	126400	293800	218870	230020	224640	194980	ko00564,ko00590,ko00591,ko00592,ko01100,ko04723,ko05231
LIPID-N-0251	PC(16:0_18:3)	GP	PC	800.544	755.547	[M+COOH]-	C42H78NO8P	LMGP01010598	-	24778699	HMDB0007974	84786	-	C00157	290490	217260	164980	186120	142300	167500	146790	194210	213640	178410	130530	122110	123290	113540	130110	92484	114510	191620	212970	143470	137800	148950	ko00564,ko00590,ko00591,ko00592,ko01100,ko04723,ko05231
LIPID-N-0252	PC(17:1_18:2)	GP	PC	814.56	769.562	[M+COOH]-	C43H80NO8P	LMGP01011533	-	52922545	-	-	-	C00157	10854	20160	4227.1	7741.8	12143	7067.7	9	7579.6	22805	9	10792	20273	9055.5	20247	19396	4296.3	9	9	4196.2	9	10822	9	ko00564,ko00590,ko00591,ko00592,ko01100,ko04723,ko05231
LIPID-N-0253	PC(15:0_20:3)	GP	PC	814.56	769.562	[M+COOH]-	C43H80NO8P	LMGP01011423	-	52922328	HMDB0007948	-	-	C00157	24430	16682	15567	23445	12089	10694	12288	16089	12267	22288	9093.3	17546	18770	8838.2	6204.5	12690	15415	21878	16578	6620.4	15225	12998	ko00564,ko00590,ko00591,ko00592,ko01100,ko04723,ko05231
LIPID-N-0254	PC(18:1_18:2)	GP	PC	828.575	783.578	[M+COOH]-	C44H82NO8P	LMGP01010893	-	53478723	HMDB0008072	89691	-	C00157	3202100	2280700	1550600	1799100	1615000	1943500	2293900	3265400	3089000	3020700	2570600	1451100	1418000	1266300	1482500	1101200	1125300	2865500	2007300	1764000	2275200	2341200	ko00564,ko00590,ko00591,ko00592,ko01100,ko04723,ko05231
LIPID-N-0255	PC(16:0_20:3)	GP	PC	828.575	783.578	[M+COOH]-	C44H82NO8P	LMGP01010622	-	24778715	HMDB0007980	86119	-	C00157	1268100	1474300	953630	1326900	883410	1137200	1045400	1079200	1047200	973990	749210	1088100	1272000	940180	1030000	848730	990160	1163600	1090300	718020	837020	857300	ko00564,ko00590,ko00591,ko00592,ko01100,ko04723,ko05231
LIPID-N-0256	PC(17:0_20:3)	GP	PC	842.591	797.593	[M+COOH]-	C45H84NO8P	LMGP01011514	-	52922507	-	-	-	C00157	20628	9	16200	18228	9	17193	12593	12972	19813	7332.8	10932	19051	9	9	9	14873	9	22907	37678	10775	11024	14306	ko00564,ko00590,ko00591,ko00592,ko01100,ko04723,ko05231
LIPID-N-0258	PC(18:0_20:3)	GP	PC	856.607	811.609	[M+COOH]-	C46H86NO8P	LMGP01010795	-	24778855	HMDB0008046	86176	-	C00157	1050100	1014500	760460	934640	686770	1084000	974490	999730	929880	1126800	790400	1088500	1161800	693880	726930	763220	758940	1019800	922860	743920	730060	680490	ko00564,ko00590,ko00591,ko00592,ko01100,ko04723,ko05231
LIPID-N-0259	PC(20:1_18:2)	GP	PC	856.607	811.609	[M+COOH]-	C46H86NO8P	LMGP01011818	-	52923115	HMDB0008303	89105	-	C00157	148340	116340	71140	77426	79572	200990	175250	187710	146570	166510	181740	86875	63771	55115	85959	60949	44682	152620	79414	60521	125480	99061	ko00564,ko00590,ko00591,ko00592,ko01100,ko04723,ko05231
LIPID-N-0260	PC(20:2_18:1)	GP	PC	856.607	811.609	[M+COOH]-	C46H86NO8P	LMGP01011847	-	52923173	HMDB0008335	89080	-	C00157	149880	117840	78796	97179	79245	119650	128780	159050	142650	147820	91796	111790	72241	70143	75202	53530	54549	76602	68142	56376	79707	107220	ko00564,ko00590,ko00591,ko00592,ko01100,ko04723,ko05231
LIPID-N-0261	PC(18:2_22:1)	GP	PC	884.638	839.64	[M+COOH]-	C48H90NO8P	LMGP01011637	-	52922753	-	-	-	C00157	43059	24185	17040	14405	19873	52761	42692	50091	29691	33224	50957	17911	7417.6	15174	22372	15730	5141.5	34673	7361.2	4537.4	21888	20751	ko00564,ko00590,ko00591,ko00592,ko01100,ko04723,ko05231
LIPID-N-0262	PC(18:0_22:3)	GP	PC	884.638	839.64	[M+COOH]-	C48H90NO8P	LMGP01010812	-	24778867	-	-	-	C00157	19912	16603	20138	22614	19925	13834	15367	20215	20611	20820	11115	24565	26680	19572	17086	27893	22456	25249	18367	12917	15117	23103	ko00564,ko00590,ko00591,ko00592,ko01100,ko04723,ko05231
LIPID-N-0267	PC(16:2_18:2)	GP	PC	798.529	753.531	[M+COOH]-	C42H76NO8P	LMGP01010699	-	24778776	-	-	-	C00157	9	6412.7	6398	13757	9	9	9806.4	19683	15316	15291	11321	14260	7867.8	16993	17246	5392.2	11823	15687	13230	26601	14283	19677	ko00564,ko00590,ko00591,ko00592,ko01100,ko04723,ko05231
LIPID-N-0268	PC(14:0_20:4)	GP	PC	798.529	753.531	[M+COOH]-	C42H76NO8P	LMGP01010506	-	24778634	HMDB0007883	86102	-	C00157	51141	43204	54220	64677	35681	64035	38697	48809	52519	48734	29689	86213	88575	56240	77837	39044	45918	70704	33487	31961	25060	47384	ko00564,ko00590,ko00591,ko00592,ko01100,ko04723,ko05231
LIPID-N-0269	PC(15:0_20:4)	GP	PC	812.544	767.547	[M+COOH]-	C43H78NO8P	LMGP01011424	-	52922330	HMDB0007949	86344	-	C00157	9	16311	25894	17662	17224	52969	36732	30508	29220	24471	14026	61356	49979	30246	32365	19860	37937	44126	29037	22066	18829	29126	ko00564,ko00590,ko00591,ko00592,ko01100,ko04723,ko05231
LIPID-N-0270	PC(18:2_18:2)	GP	PC	826.56	781.562	[M+COOH]-	C44H80NO8P	LMGP01010921	998-06-1	5288075	HMDB0008138	42027	-	C00157	591440	561800	351510	470500	326790	452150	622070	754800	716290	794660	500270	354040	298670	353800	428420	220040	273580	665050	672210	637290	598120	521310	ko00564,ko00590,ko00591,ko00592,ko01100,ko04723,ko05231
LIPID-N-0271	PC(18:3_18:1)	GP	PC	826.56	781.562	[M+COOH]-	C44H80NO8P	LMGP01010955	-	53478725	HMDB0008073	89692	-	C00157	111590	50429	52579	64011	44714	57620	63273	107180	73430	100580	66228	49317	37779	43454	52094	36924	25709	75386	63259	67733	70552	79321	ko00564,ko00590,ko00591,ko00592,ko01100,ko04723,ko05231
LIPID-N-0272	PC(16:0_20:4)	GP	PC	826.56	781.562	[M+COOH]-	C44H80NO8P	LMGP01010007	-	7983442	HMDB0008203	86127	-	C00157	4146100	5220500	5672400	4684600	3612900	6292800	5080000	4944700	4196200	6012000	4608600	7084000	8233000	6947000	6709200	6690000	6255500	8791300	5917700	5222600	4872400	5269300	ko00564,ko00590,ko00591,ko00592,ko01100,ko04723,ko05231
LIPID-N-0274	PC(20:3_18:1)	GP	PC	854.591	809.593	[M+COOH]-	C46H84NO8P	LMGP01011878	-	52923233	HMDB0008401	89292	-	C00157	239250	204190	104260	158440	146420	194590	169940	265670	246030	244420	176950	201210	180180	112500	146100	124270	137570	163620	155440	129570	172190	118580	ko00564,ko00590,ko00591,ko00592,ko01100,ko04723,ko05231
LIPID-N-0275	PC(18:0_20:4)	GP	PC	854.591	809.593	[M+COOH]-	C46H84NO8P	LMGP01010802	-	16219824	HMDB0008048	74965	-	C00157	3666200	3530700	4425000	3775300	3665300	5989300	5118900	4799000	5319500	5158800	3989100	7288500	8026400	5602300	4822600	5622200	5936800	7672200	5727400	4399200	3772500	5131500	ko00564,ko00590,ko00591,ko00592,ko01100,ko04723,ko05231
LIPID-N-0276	PC(22:4_16:0)	GP	PC	854.591	809.593	[M+COOH]-	C46H84NO8P	LMGP01012072	-	52923621	HMDB0008626	88859	-	C00157	1138900	1129500	1514800	1260600	853250	1770400	1227800	1203300	1393800	1731000	991890	1836300	1974900	2063700	1578500	1449700	1394000	1800000	1278000	1106300	1296900	1616000	ko00564,ko00590,ko00591,ko00592,ko01100,ko04723,ko05231
LIPID-N-0277	PC(19:0_20:4)	GP	PC	868.607	823.609	[M+COOH]-	C47H86NO8P	LMGP01011748	-	52922975	-	-	-	C00157	113180	137740	183070	151860	125710	206470	163110	187880	190940	193830	157400	292720	261010	211090	161760	211790	212000	249760	194770	154080	121170	198390	ko00564,ko00590,ko00591,ko00592,ko01100,ko04723,ko05231
LIPID-N-0279	PC(18:0_22:4)	GP	PC	882.622	837.625	[M+COOH]-	C48H88NO8P	LMGP01010813	-	24778868	HMDB0008054	84565	-	C00157	601260	603360	763150	617750	479830	966790	707040	760390	735850	802730	534940	982700	1058300	1011500	755820	798000	726580	1030600	677080	675530	551800	863230	ko00564,ko00590,ko00591,ko00592,ko01100,ko04723,ko05231
LIPID-N-0284	PC(16:0_20:5)	GP	PC	824.544	779.547	[M+COOH]-	C44H78NO8P	LMGP01010633	-	24778723	HMDB0007984	86137	-	C00157	67802	58053	55034	45643	44679	79670	52276	55306	62022	61288	47990	65858	61934	44216	31790	56674	47062	56286	67266	21388	38230	36515	ko00564,ko00590,ko00591,ko00592,ko01100,ko04723,ko05231
LIPID-N-0285	PC(20:4_16:1)	GP	PC	824.544	779.547	[M+COOH]-	C44H78NO8P	LMGP01011903	-	52923283	HMDB0008430	88878	-	C00157	124660	105020	81593	82122	67610	137780	110130	108610	126200	109130	87375	124410	128930	80829	77184	68773	85914	140990	115270	81504	83056	96071	ko00564,ko00590,ko00591,ko00592,ko01100,ko04723,ko05231
LIPID-N-0287	PC(18:2_18:3)	GP	PC	824.544	779.547	[M+COOH]-	C44H78NO8P	LMGP01011625	-	52922731	HMDB0008141	89577	-	C00157	28228	19620	18228	17373	13458	16442	25527	23321	19588	22849	14161	11323	5886.9	14565	10900	5907.4	9594.1	21001	14166	24622	14046	17317	ko00564,ko00590,ko00591,ko00592,ko01100,ko04723,ko05231
LIPID-N-0290	PC(18:1_20:4)	GP	PC	852.575	807.578	[M+COOH]-	C46H82NO8P	LMGP01010905	-	24778948	HMDB0008114	74671	-	C00157	981030	745080	825170	679820	609560	1264700	1097900	1229300	1157300	1034400	930130	1004000	1114200	819350	829950	828530	914140	1577600	935020	737190	816550	920380	ko00564,ko00590,ko00591,ko00592,ko01100,ko04723,ko05231
LIPID-N-0291	PC(16:0_22:5)	GP	PC	852.575	807.578	[M+COOH]-	C46H82NO8P	LMGP01010645	-	24778735	HMDB0007989	84795	-	C00157	294380	309310	308710	265240	244300	435850	309170	294690	258760	326560	204840	309690	399180	360270	340230	311430	262150	294410	176500	191290	203910	233350	ko00564,ko00590,ko00591,ko00592,ko01100,ko04723,ko05231
LIPID-N-0292	PC(20:5_18:0)	GP	PC	852.575	807.578	[M+COOH]-	C46H82NO8P	LMGP01011937	-	52923351	HMDB0008497	88924	-	C00157	43147	45075	36932	28616	42360	65334	46917	46325	40608	33240	39175	63724	63087	28044	31346	45178	33719	43297	41309	18661	37986	21017	ko00564,ko00590,ko00591,ko00592,ko01100,ko04723,ko05231
LIPID-N-0294	PC(18:2_20:3)	GP	PC	852.575	807.578	[M+COOH]-	C46H82NO8P	LMGP01011633	-	53478787	HMDB0008139	89600	-	C00157	29591	28346	11397	23886	17948	37103	31067	37570	30609	22818	24935	14944	17649	8209	16925	9	14802	32687	22251	16873	26864	23491	ko00564,ko00590,ko00591,ko00592,ko01100,ko04723,ko05231
LIPID-N-0295	PC(20:1_20:4)	GP	PC	880.607	835.609	[M+COOH]-	C48H86NO8P	LMGP01011827	-	52923133	HMDB0008312	-	-	C00157	27467	17330	15947	15919	17043	34652	31774	39818	34063	33053	26642	26553	32659	23185	26096	23097	27526	45759	22380	15170	19021	21668	ko00564,ko00590,ko00591,ko00592,ko01100,ko04723,ko05231
LIPID-N-0296	PC(18:0_22:5)	GP	PC	880.607	835.609	[M+COOH]-	C48H86NO8P	LMGP01010816	-	53479285	HMDB0008661	-	-	C00157	128110	109700	121530	108230	89974	175510	141000	147500	106410	173030	107970	148670	170390	165910	118800	129320	100350	123940	95581	101300	110760	107750	ko00564,ko00590,ko00591,ko00592,ko01100,ko04723,ko05231
LIPID-N-0297	PC(22:4_18:1)	GP	PC	880.607	835.609	[M+COOH]-	C48H86NO8P	LMGP01012078	-	53479251	HMDB0008629	-	-	C00157	175080	137030	170550	134730	81788	217680	159730	185710	237010	253580	151450	181140	209780	174620	171320	162010	148770	246490	134650	115340	153670	224290	ko00564,ko00590,ko00591,ko00592,ko01100,ko04723,ko05231
LIPID-N-0304	PC(18:2_20:4)	GP	PC	850.56	805.562	[M+COOH]-	C46H80NO8P	LMGP01010943	-	24778979	HMDB0008147	84563	-	C00157	108730	82964	85587	89669	65224	182290	123670	160040	154180	158740	81616	141410	139250	85833	87018	57993	102090	155730	125140	100210	111450	115390	ko00564,ko00590,ko00591,ko00592,ko01100,ko04723,ko05231
LIPID-N-0308	PC(18:0_22:6)	GP	PC	878.591	833.593	[M+COOH]-	C48H84NO8P	LMGP01010821	-	24778876	HMDB0008057	84829	-	C00157	22146	16581	22289	21751	17223	31364	27095	18194	22711	50238	21064	48498	42830	54930	41638	31040	48187	67408	73276	59064	26617	47681	ko00564,ko00590,ko00591,ko00592,ko01100,ko04723,ko05231
LIPID-N-0310	PC(18:1_22:5)	GP	PC	878.591	833.593	[M+COOH]-	C48H84NO8P	-	-	-	-	-	-	C00157	26006	15145	17781	23849	14199	25686	25967	23568	18569	26717	17671	20939	18889	20805	24986	26113	19987	28624	13315	6317.1	23313	32548	ko00564,ko00590,ko00591,ko00592,ko01100,ko04723,ko05231
LIPID-N-0319	PC(20:4_20:4)	GP	PC	874.56	829.562	[M+COOH]-	C48H80NO8P	LMGP01011047	-	24779072	-	-	-	C00157	22671	20869	24835	13246	8961.2	77093	36928	41186	46926	29063	32485	39025	48402	33088	23111	32790	26806	53526	38664	28574	27849	30516	ko00564,ko00590,ko00591,ko00592,ko01100,ko04723,ko05231
LIPID-N-0322	PE(16:0_14:0)	GP	PE	662.476	663.484	[M-H]-	C35H70NO8P	LMGP02010297	-	446670	HMDB0008920	-	-	C00350	13181	26016	9100.1	9	5876	26933	11215	21375	19072	22176	26274	30890	18740	8855.7	18643	6332	24592	19701	4973.7	12245	16078	10658	ko00563,ko00564,ko01100,ko04136,ko04140,ko04723,ko05130,ko05167
LIPID-N-0323	PE(16:0_16:0)	GP	PE	690.507	691.515	[M-H]-	C37H74NO8P	LMGP02010037	923-61-5	445468	HMDB0008923	73005	-	C00350	473620	651280	288150	385070	204740	373840	273560	418990	406130	633880	363040	555350	357310	282630	339820	240480	402750	625930	220660	427350	285880	334940	ko00563,ko00564,ko01100,ko04136,ko04140,ko04723,ko05130,ko05167
LIPID-N-0324	PE(18:0_14:0)	GP	PE	690.507	691.515	[M-H]-	C37H74NO8P	LMGP02011206	-	447790	HMDB0005325	-	-	C00350	11313	9663.5	8910.4	6588.6	6562.4	14624	10227	19522	14225	21206	12346	33414	8973.8	8335.8	14440	5273.8	14762	26103	7316	12370	13593	12693	ko00563,ko00564,ko01100,ko04136,ko04140,ko04723,ko05130,ko05167
LIPID-N-0325	PE(16:0_18:0)	GP	PE	718.539	719.547	[M-H]-	C39H78NO8P	LMGP02011225	-	5326793	HMDB0008925	73006	-	C00350	294230	292880	236940	212390	164510	282810	182640	341890	310810	406160	261390	523960	256070	232740	283490	204940	373130	445980	214540	294600	208720	291520	ko00563,ko00564,ko01100,ko04136,ko04140,ko04723,ko05130,ko05167
LIPID-N-0331	PE(16:1_16:0)	GP	PE	688.492	689.5	[M-H]-	C37H72NO8P	LMGP02010520	-	52924223	HMDB0008956	-	-	C00350	186060	296640	111320	129600	127660	182330	143290	228770	231180	240220	201100	170380	195840	88078	123370	88223	166850	213480	122450	158550	128230	128530	ko00563,ko00564,ko01100,ko04136,ko04140,ko04723,ko05130,ko05167
LIPID-N-0332	PE(14:0_18:1)	GP	PE	688.492	689.5	[M-H]-	C37H72NO8P	LMGP02011247	-	53479551	HMDB0008827	-	-	C00350	56095	29703	20922	16312	21709	42278	21076	48097	40602	49607	42133	48307	25480	19145	24934	15347	20645	40863	26734	33479	30425	37778	ko00563,ko00564,ko01100,ko04136,ko04140,ko04723,ko05130,ko05167
LIPID-N-0334	PE(16:0_18:1)	GP	PE	716.523	717.531	[M-H]-	C39H76NO8P	LMGP02010009	-	5283496	HMDB0005320	73007	-	C00350	3650300	4975500	2855000	3447700	2580200	3428900	3992900	4219600	4494100	5512900	4006800	4409100	3716300	2745100	3190800	2388700	3390300	6346000	3330800	3540200	2395100	3338100	ko00563,ko00564,ko01100,ko04136,ko04140,ko04723,ko05130,ko05167
LIPID-N-0335	PE(16:1_18:0)	GP	PE	716.523	717.531	[M-H]-	C39H76NO8P	LMGP02010524	-	52924227	HMDB0008958	-	-	C00350	62666	81616	35878	35145	33844	44906	34125	57767	60169	68155	62942	70574	45213	25944	42436	22252	42210	68349	40724	44612	35197	45869	ko00563,ko00564,ko01100,ko04136,ko04140,ko04723,ko05130,ko05167
LIPID-N-0336	PE(17:0_18:1)	GP	PE	730.54	731.547	[M-H]-	C40H78NO8P	LMGP02011211	-	52924910	-	-	-	C00350	222110	164240	201800	163730	133620	184050	198820	252960	238260	248360	192790	273460	196790	164960	185240	132380	152850	286200	142260	197280	185550	174540	ko00563,ko00564,ko01100,ko04136,ko04140,ko04723,ko05130,ko05167
LIPID-N-0337	PE(20:1_16:0)	GP	PE	744.554	745.562	[M-H]-	C41H80NO8P	LMGP02010847	-	52924544	HMDB0009250	-	-	C00350	166150	170960	121520	154850	114780	153070	125920	172960	231880	195610	132520	172080	135210	97473	107470	93662	122120	158400	90963	106290	86276	124240	ko00563,ko00564,ko01100,ko04136,ko04140,ko04723,ko05130,ko05167
LIPID-N-0338	PE(18:1_18:0)	GP	PE	744.554	745.562	[M-H]-	C41H80NO8P	LMGP02010050	-	9546755	HMDB0009057	84234	-	C00350	9996600	10324000	8471100	8027500	6755400	8386000	9028100	10409000	11603000	12015000	8583200	9739300	9928800	7888200	7939800	7123500	7964900	12867000	7743000	9064400	6578000	9798800	ko00563,ko00564,ko01100,ko04136,ko04140,ko04723,ko05130,ko05167
LIPID-N-0339	PE(20:1_18:0)	GP	PE	772.586	773.593	[M-H]-	C43H84NO8P	LMGP02010852	-	52924553	HMDB0009255	-	-	C00350	383950	327280	301990	290510	255580	326180	312510	407010	484260	437110	304710	358150	321490	267320	242370	243490	268770	382830	191960	298760	181260	347130	ko00563,ko00564,ko01100,ko04136,ko04140,ko04723,ko05130,ko05167
LIPID-N-0340	PE(20:0_18:1)	GP	PE	772.586	773.593	[M-H]-	C43H84NO8P	LMGP02010135	-	9546835	HMDB0009224	-	-	C00350	439270	308900	328690	311930	229900	401440	409420	421240	370980	443480	355380	311620	249260	323560	296440	298710	221860	453590	174710	183630	181820	345910	ko00563,ko00564,ko01100,ko04136,ko04140,ko04723,ko05130,ko05167
LIPID-N-0342	PE(24:0_16:1)	GP	PE	800.617	801.625	[M-H]-	C45H88NO8P	-	-	-	-	-	-	C00350	7595.2	4997.9	4201	2462.2	1919.9	4679	6216.4	6116.5	3391.2	6245.2	6546.5	2627.7	2177.2	3312.8	3730.1	2276.4	1926.8	4627.4	2169.9	1695	1916.2	2276.5	ko00563,ko00564,ko01100,ko04136,ko04140,ko04723,ko05130,ko05167
LIPID-N-0343	PE(22:0_18:1)	GP	PE	800.617	801.625	[M-H]-	C45H88NO8P	LMGP02010153	-	9546853	HMDB0009487	-	-	C00350	85279	53856	58996	54783	40549	67464	74279	79942	62745	75766	70246	45748	43785	58381	57173	52715	37516	75889	33237	32356	28779	63128	ko00563,ko00564,ko01100,ko04136,ko04140,ko04723,ko05130,ko05167
LIPID-N-0344	PE(22:1_18:0)	GP	PE	800.617	801.625	[M-H]-	C45H88NO8P	LMGP02011051	-	53479857	HMDB0009519	-	-	C00350	9972	10506	6520.7	8685.5	5587.2	8848.8	5570.6	9736.8	13302	14489	7232.2	10335	8032.2	7026.4	6632.1	5898.1	6810.7	11321	3384.9	7067.8	4538.7	7443.9	ko00563,ko00564,ko01100,ko04136,ko04140,ko04723,ko05130,ko05167
LIPID-N-0345	PE(24:0_18:1)	GP	PE	828.648	829.656	[M-H]-	C47H92NO8P	LMGP02010294	-	9546993	HMDB0009719	-	-	C00350	105880	70351	66436	58997	43987	101020	94910	107150	71051	96688	85840	61972	66370	63373	60178	46329	40687	114160	53497	42830	27768	76628	ko00563,ko00564,ko01100,ko04136,ko04140,ko04723,ko05130,ko05167
LIPID-N-0346	PE(18:2_14:0)	GP	PE	686.476	687.484	[M-H]-	C37H70NO8P	LMGP02010655	-	52924943	HMDB0008829	-	-	C00350	23494	23908	19833	19904	25374	22485	18890	29142	18342	26463	15395	18316	13801	15419	15778	5123.9	13696	21933	11743	13897	9204.8	9722.7	ko00563,ko00564,ko01100,ko04136,ko04140,ko04723,ko05130,ko05167
LIPID-N-0347	PE(16:1_16:1)	GP	PE	686.476	687.484	[M-H]-	C37H70NO8P	LMGP02010108	-	9546809	HMDB0005342	-	-	C00350	12970	20450	9	7929.2	9	12423	15566	14941	11493	11977	6898.3	15502	15121	3976.5	6962.7	9	8976	12946	7442.5	10582	6493.3	3454.7	ko00563,ko00564,ko01100,ko04136,ko04140,ko04723,ko05130,ko05167
LIPID-N-0349	PE(18:1_16:1)	GP	PE	714.507	715.515	[M-H]-	C39H74NO8P	LMGP02011198	-	53479622	HMDB0009023	-	-	C00350	348650	377500	175400	191340	147410	330860	290890	470610	325870	475030	337700	316730	186540	140480	175600	101050	207160	468150	242610	256080	187770	191640	ko00563,ko00564,ko01100,ko04136,ko04140,ko04723,ko05130,ko05167
LIPID-N-0350	PE(18:2_16:0)	GP	PE	714.507	715.515	[M-H]-	C39H74NO8P	LMGP02011194	-	52924895	HMDB0009088	-	-	C00350	2584800	3175700	1744700	2498600	1592800	1719200	2064500	2484600	3050700	3346000	2046600	1287500	1410800	1422000	2001600	912330	1312200	2673000	2148600	2352800	1457300	1727200	ko00563,ko00564,ko01100,ko04136,ko04140,ko04723,ko05130,ko05167
LIPID-N-0351	PE(17:1_18:1)	GP	PE	728.521	729.531	[M-H]-	C40H76NO8P	LMGP02010572	-	52924273	-	-	-	C00350	42690	65351	6611	18125	20841	29654	15715	37298	79934	29580	46385	56884	24205	26596	35521	5184.2	21508	40528	26267	20746	73467	9	ko00563,ko00564,ko01100,ko04136,ko04140,ko04723,ko05130,ko05167
LIPID-N-0352	PE(18:1_18:1)	GP	PE	742.539	743.547	[M-H]-	C41H78NO8P	LMGP02010039	-	53479624	HMDB0009025	-	-	C00350	6180700	4300500	2982600	3428800	3304200	4627600	5292600	7464900	6385700	7379600	5751400	5139700	3191200	2647100	2710900	2537900	3810000	7699700	4371400	5542800	3747600	5008400	ko00563,ko00564,ko01100,ko04136,ko04140,ko04723,ko05130,ko05167
LIPID-N-0353	PE(18:0_18:2)	GP	PE	742.539	743.547	[M-H]-	C41H78NO8P	LMGP02010044	-	9546749	HMDB0008994	-	-	C00350	8613800	9473100	6333400	7574000	5683800	6588500	9135800	9690600	12197000	10270000	7469800	6968000	7072400	6774600	7488700	4623400	5753200	9407400	7114200	9563100	5068200	9183400	ko00563,ko00564,ko01100,ko04136,ko04140,ko04723,ko05130,ko05167
LIPID-N-0354	PE(20:2_16:0)	GP	PE	742.539	743.547	[M-H]-	C41H78NO8P	LMGP02010877	-	52924578	HMDB0009286	-	-	C00350	172690	235250	140850	200920	132740	160480	158700	160170	224290	198130	164410	156040	170120	111830	154440	86205	105700	127740	80122	88757	66255	132690	ko00563,ko00564,ko01100,ko04136,ko04140,ko04723,ko05130,ko05167
LIPID-N-0355	PE(19:0_18:2)	GP	PE	756.554	757.562	[M-H]-	C42H80NO8P	LMGP02010776	-	52924477	-	-	-	C00350	98258	92609	64773	62122	40368	59391	76328	88634	91421	107290	84462	56339	51280	66326	66981	37286	48239	97918	55840	104120	43762	90073	ko00563,ko00564,ko01100,ko04136,ko04140,ko04723,ko05130,ko05167
LIPID-N-0356	PE(20:2_18:0)	GP	PE	770.57	771.578	[M-H]-	C43H82NO8P	LMGP02010122	-	52924583	HMDB0009288	-	-	C00350	167030	181580	117910	153830	113290	208110	164840	210580	200870	215450	176190	158690	139950	116200	145000	64542	91967	141840	60626	99570	78699	130920	ko00563,ko00564,ko01100,ko04136,ko04140,ko04723,ko05130,ko05167
LIPID-N-0357	PE(20:0_18:2)	GP	PE	770.57	771.578	[M-H]-	C43H82NO8P	LMGP02010125	-	9546825	HMDB0009225	-	-	C00350	201050	149780	133490	125300	103700	187830	220100	222240	200160	209450	184380	100660	82979	130390	140190	96854	64545	195760	81637	77127	82790	167960	ko00563,ko00564,ko01100,ko04136,ko04140,ko04723,ko05130,ko05167
LIPID-N-0358	PE(20:1_18:1)	GP	PE	770.57	771.578	[M-H]-	C43H82NO8P	LMGP02010853	-	53479718	HMDB0009256	-	-	C00350	397330	351020	251920	279050	268740	402240	361560	541220	577180	530380	397210	369570	231860	208640	240140	217120	287030	437530	236320	293740	250200	382730	ko00563,ko00564,ko01100,ko04136,ko04140,ko04723,ko05130,ko05167
LIPID-N-0359	PE(22:2_18:0)	GP	PE	798.601	799.609	[M-H]-	C45H86NO8P	LMGP02011082	-	52924725	HMDB0009489	-	-	C00350	15018	12621	11990	11431	14905	13206	14518	15009	17031	19746	11024	12652	14061	8546	6816	8674.6	6887	14881	7821	8225.9	6229.7	12665	ko00563,ko00564,ko01100,ko04136,ko04140,ko04723,ko05130,ko05167
LIPID-N-0362	PE(18:1_22:1)	GP	PE	798.601	799.609	[M-H]-	C45H86NO8P	LMGP02010650	-	52924725	-	-	-	C00350	221950	190960	138260	160630	105140	194250	184760	208520	210100	211950	185040	152690	130960	107520	139190	136840	88735	191880	99172	81588	81272	163760	ko00563,ko00564,ko01100,ko04136,ko04140,ko04723,ko05130,ko05167
LIPID-N-0363	PE(18:1_24:1)	GP	PE	826.633	827.64	[M-H]-	C47H90NO8P	-	-	53479865	HMDB0009527	-	-	C00350	42408	32447	21075	25553	16999	37579	33503	37996	33984	40282	33686	28799	28258	23192	25077	21010	20248	41234	21290	16975	9827.8	24648	ko00563,ko00564,ko01100,ko04136,ko04140,ko04723,ko05130,ko05167
LIPID-N-0365	PE(18:3_16:0)	GP	PE	712.492	713.5	[M-H]-	C39H72NO8P	LMGP02010047	-	9546752	HMDB0009154	-	-	C00350	72970	88208	56630	54741	35120	32845	50254	54458	51684	73392	48465	30788	31254	44595	39955	17821	35013	75048	57668	39482	27475	27549	ko00563,ko00564,ko01100,ko04136,ko04140,ko04723,ko05130,ko05167
LIPID-N-0366	PE(16:1_18:2)	GP	PE	712.492	713.5	[M-H]-	C39H72NO8P	LMGP02011219	-	52924917	HMDB0008961	-	-	C00350	175990	197170	66420	58694	92138	84569	142460	133570	100080	174560	145420	68476	89164	63699	85390	32555	67283	149700	119330	118300	56495	66649	ko00563,ko00564,ko01100,ko04136,ko04140,ko04723,ko05130,ko05167
LIPID-N-0367	PE(17:1_18:2)	GP	PE	726.511	727.515	[M-H]-	C40H74NO8P	LMGP02010573	-	52924274	-	-	-	C00350	9	9	9	9	9	12200	9	9	19744	9	12981	20659	10002	10082	12751	9	9	13802	9	9	20747	4014.5	ko00563,ko00564,ko01100,ko04136,ko04140,ko04723,ko05130,ko05167
LIPID-N-0368	PE(18:1_18:2)	GP	PE	740.523	741.531	[M-H]-	C41H76NO8P	LMGP02010048	-	9546753	HMDB0009060	74977	-	C00350	3469400	3264500	1696400	2231600	1968900	2530800	2911900	4079900	3573000	4099700	3043500	2108000	1622400	1586200	1764100	1367000	1649700	3898000	3326000	3247700	1937500	2431200	ko00563,ko00564,ko01100,ko04136,ko04140,ko04723,ko05130,ko05167
LIPID-N-0369	PE(16:0_20:3)	GP	PE	740.523	741.531	[M-H]-	C41H76NO8P	LMGP02011222	-	53479587	HMDB0008935	-	-	C00350	99426	140210	52977	62878	55720	62045	65553	86306	103820	97894	60119	72126	71913	65908	56649	32775	63183	77883	48671	47280	47313	54929	ko00563,ko00564,ko01100,ko04136,ko04140,ko04723,ko05130,ko05167
LIPID-N-0370	PE(18:2_19:1)	GP	PE	754.541	755.547	[M-H]-	C42H78NO8P	LMGP02010668	-	52924369	-	-	-	C00350	44575	33842	18739	33295	21830	41393	21186	41519	35267	47602	37133	35067	16696	7008.2	16862	8731.8	13861	26754	18096	15588	30762	21576	ko00563,ko00564,ko01100,ko04136,ko04140,ko04723,ko05130,ko05167
LIPID-N-0372	PE(20:3_18:0)	GP	PE	768.554	769.562	[M-H]-	C43H80NO8P	LMGP02010913	-	52924386	HMDB0009121	-	-	C00350	558830	659460	366500	434400	358940	433510	458190	530350	465000	528790	376570	491120	559700	310070	410410	250190	314490	441660	244300	296520	212940	351830	ko00563,ko00564,ko01100,ko04136,ko04140,ko04723,ko05130,ko05167
LIPID-N-0373	PE(20:1_18:2)	GP	PE	768.554	769.562	[M-H]-	C43H80NO8P	LMGP02010854	-	52924555	HMDB0009258	-	-	C00350	293670	256750	133980	203310	156390	260760	268910	364700	281390	295640	289210	172920	113630	105100	164510	105880	102710	254470	152650	134320	121190	213110	ko00563,ko00564,ko01100,ko04136,ko04140,ko04723,ko05130,ko05167
LIPID-N-0374	PE(17:0_22:3)	GP	PE	782.567	783.578	[M-H]-	C44H82NO8P	-	-	-	-	-	-	C00350	5138.2	4923.5	9	9	4185.4	5279.1	9	3492.2	9	5449	9	4867.2	9	9	9	9	3768.8	9	3066.2	9	9	9	ko00563,ko00564,ko01100,ko04136,ko04140,ko04723,ko05130,ko05167
LIPID-N-0376	PE(18:2_22:1)	GP	PE	796.586	797.593	[M-H]-	C45H84NO8P	LMGP02010676	-	53479639	-	-	-	C00350	23689	22368	11646	15497	12770	26484	20173	23307	19217	20379	21506	10714	9601.5	9709.9	14949	8454.8	6127.2	16676	8198.6	5775.7	6397.8	14221	ko00563,ko00564,ko01100,ko04136,ko04140,ko04723,ko05130,ko05167
LIPID-N-0377	PE(18:1_22:2)	GP	PE	796.586	797.593	[M-H]-	C45H84NO8P	LMGP02010651	-	52924352	HMDB0009074	-	-	C00350	30429	29450	13650	18101	15496	31620	24143	27516	33417	33758	23595	25720	20492	15066	14505	16088	14645	24750	19717	13205	12150	20397	ko00563,ko00564,ko01100,ko04136,ko04140,ko04723,ko05130,ko05167
LIPID-N-0379	PE(18:0_24:3)	GP	PE	824.617	825.625	[M-H]-	C47H88NO8P	LMGP02010861	-	52924562	HMDB0009264	-	-	C00350	7579.7	9414.6	4888.9	7685.6	4763.6	3836.8	6553.4	6122	5329.4	7253	3632.4	8166.8	9415.9	4508.6	4014.1	6347.6	5159.7	4812.4	6940.4	3416.6	2642.4	5653	ko00563,ko00564,ko01100,ko04136,ko04140,ko04723,ko05130,ko05167
LIPID-N-0380	PE(20:4_14:0)	GP	PE	710.476	711.484	[M-H]-	C39H70NO8P	LMGP02010935	-	52924636	HMDB0009382	-	-	C00350	26690	21779	13773	24085	21073	22211	16849	17738	20700	19175	22645	29119	29594	11293	24634	14809	16207	33021	11827	10867	11850	12292	ko00563,ko00564,ko01100,ko04136,ko04140,ko04723,ko05130,ko05167
LIPID-N-0382	PE(18:2_18:2)	GP	PE	738.507	739.515	[M-H]-	C41H74NO8P	LMGP02010111	20707-71-5	9546812	HMDB0005350	84846	-	C00350	913250	822780	332360	640620	623510	562280	861280	848520	828780	1200100	728550	457340	429110	545850	524320	244860	440370	1023000	1035700	861370	368210	684280	ko00563,ko00564,ko01100,ko04136,ko04140,ko04723,ko05130,ko05167
LIPID-N-0383	PE(16:0_20:4)	GP	PE	738.507	739.515	[M-H]-	C41H74NO8P	LMGP02010096	-	9546800	HMDB0008937	73009	-	C00350	2342200	3140000	2744700	2364300	1953400	3364300	2469700	2742200	2503000	3145800	2085700	3174600	3596900	2424100	2675200	2363500	2657600	4109200	2815500	2558400	1975500	2284700	ko00563,ko00564,ko01100,ko04136,ko04140,ko04723,ko05130,ko05167
LIPID-N-0385	PE(18:3_18:1)	GP	PE	738.507	739.515	[M-H]-	C41H74NO8P	LMGP02010691	-	53479673	HMDB0009124	-	-	C00350	106340	95191	72110	56375	71689	82185	111890	133800	73373	151090	83728	72567	64028	61565	53502	33909	61703	144210	90526	72955	45721	66524	ko00563,ko00564,ko01100,ko04136,ko04140,ko04723,ko05130,ko05167
LIPID-N-0386	PE(17:0_20:4)	GP	PE	752.524	753.531	[M-H]-	C42H76NO8P	LMGP02010003	-	5283493	-	-	-	C00350	222310	310390	298860	336920	179930	408400	420580	400800	423980	353900	310680	454160	322700	295490	312240	312810	511240	251040	310190	226560	166040	312040	ko00563,ko00564,ko01100,ko04136,ko04140,ko04723,ko05130,ko05167
LIPID-N-0387	PE(20:4_18:0)	GP	PE	766.539	767.547	[M-H]-	C43H78NO8P	LMGP02010943	-	52924644	HMDB0009387	-	-	C00350	5620000	6551400	6272800	5174300	4229900	7981200	6763200	7566200	8127700	7655000	5700000	8976900	9881700	8219700	7569300	6798200	7442400	9919100	6802700	6759000	4112800	7951900	ko00563,ko00564,ko01100,ko04136,ko04140,ko04723,ko05130,ko05167
LIPID-N-0388	PE(18:1_20:3)	GP	PE	766.539	767.547	[M-H]-	C43H78NO8P	LMGP02010115	-	53479633	HMDB0009034	-	-	C00350	149420	137990	72299	85739	72382	93122	115920	172950	165640	167270	114630	128270	89096	33977	83834	70088	96285	117090	73627	69083	65299	92484	ko00563,ko00564,ko01100,ko04136,ko04140,ko04723,ko05130,ko05167
LIPID-N-0389	PE(16:0_22:4)	GP	PE	766.539	767.547	[M-H]-	C43H78NO8P	LMGP02010116	-	9546817	HMDB0008943	84549	-	C00350	707280	1119900	632670	576570	460860	956280	682040	795770	1116700	918430	563590	1069700	999780	733240	665050	627720	678800	1383900	530650	464790	367340	696430	ko00563,ko00564,ko01100,ko04136,ko04140,ko04723,ko05130,ko05167
LIPID-N-0391	PE(19:0_20:4)	GP	PE	780.56	781.562	[M-H]-	C44H80NO8P	LMGP02010785	-	52924486	-	-	-	C00350	73756	84237	88827	65533	29190	78875	75306	106890	93246	72927	96065	114000	73599	117450	74538	55911	90452	81965	68713	109980	56385	91938	ko00563,ko00564,ko01100,ko04136,ko04140,ko04723,ko05130,ko05167
LIPID-N-0392	PE(18:0_22:4)	GP	PE	794.57	795.578	[M-H]-	C45H82NO8P	LMGP02011200	-	52924901	HMDB0009009	74484	-	C00350	2488800	2744900	2884900	2045500	1489100	3034800	2542000	3192500	3213800	3368600	2215000	2619100	3134700	3511000	2839800	2413600	2387900	4417200	2067000	2653000	1488400	3552900	ko00563,ko00564,ko01100,ko04136,ko04140,ko04723,ko05130,ko05167
LIPID-N-0394	PE(20:4_20:0)	GP	PE	794.57	795.578	[M-H]-	C45H82NO8P	LMGP02010951	-	52924652	HMDB0009394	-	-	C00350	71654	73994	67658	58136	39808	96024	75292	82613	74903	77750	73131	92317	84410	89070	84857	77828	65875	104780	63489	54200	34751	90190	ko00563,ko00564,ko01100,ko04136,ko04140,ko04723,ko05130,ko05167
LIPID-N-0396	PE(16:1_20:4)	GP	PE	736.492	737.5	[M-H]-	C41H72NO8P	LMGP02011217	-	52924915	HMDB0008970	-	-	C00350	112670	130940	65092	50166	59761	86387	95073	87474	70192	107000	88154	107510	134550	53759	61563	54766	71506	139040	91036	70760	47739	52716	ko00563,ko00564,ko01100,ko04136,ko04140,ko04723,ko05130,ko05167
LIPID-N-0397	PE(16:0_20:5)	GP	PE	736.492	737.5	[M-H]-	C41H72NO8P	LMGP02011221	-	52924919	HMDB0008939	-	-	C00350	29465	28474	12124	18378	26667	26837	20008	19949	17810	16136	20008	17269	30094	15135	17121	14011	18776	21643	16741	16108	13910	11741	ko00563,ko00564,ko01100,ko04136,ko04140,ko04723,ko05130,ko05167
LIPID-N-0399	PE(18:1_20:4)	GP	PE	764.523	765.531	[M-H]-	C43H76NO8P	LMGP02011196	-	53479635	HMDB0009036	-	-	C00350	302710	314810	290930	240010	252920	416840	306500	416320	353600	392080	235960	368240	315970	184600	206670	230730	307140	478410	289010	298510	262030	281080	ko00563,ko00564,ko01100,ko04136,ko04140,ko04723,ko05130,ko05167
LIPID-N-0400	PE(18:0_20:5)	GP	PE	764.523	765.531	[M-H]-	C43H76NO8P	LMGP02010973	-	52924674	HMDB0009453	-	-	C00350	113280	129490	68721	78423	78164	96825	114200	130700	87257	104510	93946	114060	117190	58072	92629	69257	80660	86356	70975	71519	47820	83009	ko00563,ko00564,ko01100,ko04136,ko04140,ko04723,ko05130,ko05167
LIPID-N-0401	PE(16:0_22:5)	GP	PE	764.523	765.531	[M-H]-	C43H76NO8P	LMGP02011201	-	52924902	HMDB0009005	-	-	C00350	124610	226620	157450	152450	123820	153950	151990	127040	149540	213340	104980	115460	174870	139540	145170	124610	109410	177690	89831	91241	98115	111990	ko00563,ko00564,ko01100,ko04136,ko04140,ko04723,ko05130,ko05167
LIPID-N-0403	PE(18:0_22:5)	GP	PE	792.554	793.562	[M-H]-	C45H80NO8P	-	-	53479897	HMDB0009586	-	-	C00350	286510	312160	293130	227690	218680	389740	309080	294990	280740	330820	233970	280860	358700	337330	308610	277000	225880	327080	192270	259320	157560	314720	ko00563,ko00564,ko01100,ko04136,ko04140,ko04723,ko05130,ko05167
LIPID-N-0412	PE(20:5_18:1)	GP	PE	762.507	763.515	[M-H]-	C43H74NO8P	LMGP02011172	-	53479832	HMDB0009454	-	-	C00350	40372	30694	16500	17024	25294	19710	35480	50949	33560	34096	30233	36028	19875	14807	14258	15343	18784	40121	16373	12602	9841	16958	ko00563,ko00564,ko01100,ko04136,ko04140,ko04723,ko05130,ko05167
LIPID-N-0413	PE(22:6_16:0)	GP	PE	762.507	763.515	[M-H]-	C43H74NO8P	LMGP02011161	-	52924862	HMDB0009682	-	-	C00350	46876	62168	50072	30538	26577	72572	52350	34441	42583	79170	36160	90353	85823	74001	61428	65252	65375	119400	126090	95194	40259	77302	ko00563,ko00564,ko01100,ko04136,ko04140,ko04723,ko05130,ko05167
LIPID-N-0415	PE(22:6_18:0)	GP	PE	790.539	791.547	[M-H]-	C45H78NO8P	LMGP02010094	-	9546798	HMDB0009012	78266	-	C00350	86036	94368	71618	66052	70305	104110	99878	91085	110740	178880	80398	213350	209780	183110	193650	122760	176520	238190	232320	297670	101040	177870	ko00563,ko00564,ko01100,ko04136,ko04140,ko04723,ko05130,ko05167
LIPID-N-0416	PE(18:1_22:5)	GP	PE	790.539	791.547	[M-H]-	C45H78NO8P	LMGP02011142	-	52924843	HMDB0009684	-	-	C00350	148880	173000	113640	103160	83272	181430	123380	181710	172040	171380	123480	104990	118160	101830	84776	87001	96911	135940	82435	94302	108240	99297	ko00563,ko00564,ko01100,ko04136,ko04140,ko04723,ko05130,ko05167
LIPID-N-0421	PE(20:4_22:2)	GP	PE	818.57	819.578	[M-H]-	C47H82NO8P	LMGP02010959	-	52924660	HMDB0009404	-	-	C00350	344000	741660	330410	350010	410360	404100	331630	343530	742400	347230	536360	1028200	559020	1101200	849590	273160	169340	208880	166510	139580	245030	119480	ko00563,ko00564,ko01100,ko04136,ko04140,ko04723,ko05130,ko05167
LIPID-N-0426	PE(22:6_18:1)	GP	PE	788.523	789.531	[M-H]-	C45H76NO8P	LMGP02011143	-	53479975	HMDB0009685	-	-	C00350	49521	27479	18999	28668	23973	48384	42186	44105	35222	50818	22416	50284	47050	63614	35924	43668	50923	119450	94323	77842	37329	55096	ko00563,ko00564,ko01100,ko04136,ko04140,ko04723,ko05130,ko05167
LIPID-N-0432	PG(16:0_16:0)	GP	PG	721.51	722.51	[M-H]-	C38H75O10P	LMGP04010986	-	446440	HMDB0010570	73205	-	-	19625	32834	21257	27210	9	23568	23552	21184	23065	32797	25463	41665	31242	9	15587	18135	23488	44578	28826	21900	19567	21173	-
LIPID-N-0433	PG(18:0_16:0)	GP	PG	749.541	750.541	[M-H]-	C40H79O10P	LMGP04010888	-	52927153	HMDB0010600	73207	-	-	10085	14075	7181.2	8011.2	6554.7	15805	9918.3	19362	16479	18663	16697	25549	22627	13753	13635	9258.9	17433	28641	10968	15077	10315	12186	-
LIPID-N-0435	PG(18:0_18:0)	GP	PG	777.577	778.572	[M-H]-	C42H83O10P	LMGP04010038	-	24779552	HMDB0010602	-	-	-	9	9	9	9	9	9	9	9	9	9	9	9	9	9	9	9	9	9	9	9	9	9	-
LIPID-N-0438	PG(16:0_18:1)	GP	PG	747.525	748.525	[M-H]-	C40H77O10P	LMGP04010002	-	5283509	-	-	-	-	353930	497670	346800	301030	199950	462350	353350	451290	455820	607080	323110	391500	386340	315730	306590	289540	341050	694660	350670	309150	309930	451640	-
LIPID-N-0440	PG(18:0_18:1)	GP	PG	775.557	776.557	[M-H]-	C42H81O10P	LMGP04010037	-	24779551	HMDB0010604	73242	-	-	156030	161210	126650	86960	74740	131300	138680	194410	322550	213500	190640	225970	153470	120730	166720	100100	200270	219500	144250	194130	124320	216180	-
LIPID-N-0444	PG(18:2_16:0)	GP	PG	745.51	746.51	[M-H]-	C40H75O10P	LMGP04010877	-	52927142	HMDB0010645	89351	-	-	25963	31136	15911	24783	13734	23658	19788	30094	33192	28179	26224	26992	25687	17395	38274	25052	18535	25078	27121	25470	15902	17606	-
LIPID-N-0446	PG(18:1_18:1)	GP	PG	773.541	774.541	[M-H]-	C42H79O10P	LMGP04010033	-	460605	-	-	-	-	162410	169620	135500	186550	80459	172950	147730	227300	243560	241890	154550	225830	125040	129050	148370	105250	173390	299580	148670	136220	127290	190240	-
LIPID-N-0447	PG(18:0_18:2)	GP	PG	773.541	774.541	[M-H]-	C42H79O10P	LMGP04010982	-	52927245	HMDB0010605	89266	-	-	23779	29524	14257	18187	11905	17933	21475	33798	49394	28159	21212	33797	17713	20507	33141	16739	33705	23782	17231	34323	22856	23983	-
LIPID-N-0449	PG(20:1_18:1)	GP	PG	801.572	802.572	[M-H]-	C44H83O10P	LMGP04010540	-	52926805	-	-	-	-	237840	297070	143400	183570	108390	176960	208000	235280	241370	334750	250470	243550	189910	157330	131210	103540	191460	367560	182320	216290	123640	177910	-
LIPID-N-0451	PG(18:2_18:1)	GP	PG	771.525	772.525	[M-H]-	C42H77O10P	LMGP04010350	-	52926615	HMDB0010649	89348	-	-	166080	230060	170720	202560	120870	201010	150520	217690	218460	269280	147870	322440	260850	174430	241700	104830	130280	229140	113850	196800	127780	139700	-
LIPID-N-0453	PG(18:2_18:2)	GP	PG	769.51	770.51	[M-H]-	C42H75O10P	LMGP04010956	-	52927219	HMDB0010650	89361	-	-	42639	48910	33355	50614	29783	34688	23961	47604	44639	39646	30581	42880	55576	39831	65611	17349	17529	29026	24119	39392	17029	22933	-
LIPID-N-0454	PG(16:0_20:4)	GP	PG	769.51	770.51	[M-H]-	C42H75O10P	LMGP04010036	-	24779550	HMDB0010580	84526	-	-	5592.1	4125.6	8149.2	5598.2	4595.3	4121.5	10366	12776	12952	6669.6	10847	15881	10909	12881	9722.5	10196	10844	17149	9289.2	8711.9	4645.3	6931.9	-
LIPID-N-0455	PG(18:0_20:4)	GP	PG	797.541	798.541	[M-H]-	C44H79O10P	LMGP04010039	-	24779553	HMDB0010610	75646	-	-	15501	12313	12654	14098	4479.2	26846	11291	19188	25306	20428	10902	23604	29934	19551	26654	13608	26673	33984	29037	22295	30874	33123	-
LIPID-N-0457	PG(18:2_18:3)	GP	PG	767.494	768.494	[M-H]-	C42H73O10P	LMGP04010351	-	52926616	HMDB0010651	89378	-	-	7210.1	8331.8	5993.1	7702.9	2869.2	4458.5	3656.5	6998.9	4642.5	5691.2	4801.1	3976.8	11675	3364.9	6085.1	1041.4	2541.6	5422.1	1717.5	10103	4439.6	2832.8	-
LIPID-N-0469	PI(16:0_18:0)	GP	PI	837.557	838.557	[M-H]-	C43H83O13P	LMGP06010878	-	52928331	HMDB0009781	-	-	-	9780.5	12710	9	5351.4	9	15030	7461.7	12999	13707	16604	11281	12699	7851.1	8976.6	10305	9751	19218	21146	10835	13044	7777.2	11667	-
LIPID-N-0471	PI(18:0_18:0)	GP	PI	865.588	866.588	[M-H]-	C45H87O13P	LMGP06010008	-	42607490	HMDB0009808	88556	-	-	22293	19243	13734	11833	5881.4	15354	16628	21226	26363	26071	20081	31001	10490	13851	16934	14036	22136	25020	24007	28723	8830.3	14686	-
LIPID-N-0478	PI(16:0_18:1)	GP	PI	835.541	836.541	[M-H]-	C43H81O13P	LMGP06010001	-	53480051	HMDB0009782	88392	-	-	183440	131840	92054	134950	69497	110790	121790	141720	182450	235200	105100	234710	104380	108270	88205	90560	154270	222450	174610	166710	69778	129580	-
LIPID-N-0479	PI(18:0_17:1)	GP	PI	849.549	850.557	[M-H]-	C44H83O13P	LMGP06010281	-	52927734	-	-	-	-	9	9	9	9	9	9	9	3240	9	9	5057.6	9	9	9	9	9	9	9	9	3239.4	9	9	-
LIPID-N-0480	PI(17:0_18:1)	GP	PI	849.549	850.557	[M-H]-	C44H83O13P	LMGP06010295	-	52927748	-	-	-	-	108440	74907	112960	83570	41138	147530	129930	143190	150760	133070	95013	138810	106520	76591	42698	87738	60221	265320	121440	96413	66941	96252	-
LIPID-N-0482	PI(18:0_18:1)	GP	PI	863.573	864.573	[M-H]-	C45H85O13P	LMGP06010957	-	52928410	-	-	-	-	279950	200490	167780	187470	90980	146500	173040	253420	270150	299940	224620	395790	173210	149790	209700	124940	253030	384770	270650	303760	122420	237070	-
LIPID-N-0490	PI(18:2_16:0)	GP	PI	833.526	834.526	[M-H]-	C43H79O13P	LMGP06010847	-	52928300	HMDB0009846	88640	-	-	59470	55669	18040	40956	18097	13191	19267	26768	35637	36678	26608	25138	16531	30085	34814	11123	18722	38357	40844	32933	11600	18246	-
LIPID-N-0495	PI(18:0_18:2)	GP	PI	861.557	862.557	[M-H]-	C45H83O13P	LMGP06010956	-	52928409	HMDB0009809	-	-	-	516070	401400	207750	365300	163980	176550	287700	283350	548440	527960	233320	345790	286400	238600	273560	155090	231180	600480	436480	310420	128100	415600	-
LIPID-N-0496	PI(18:1_18:1)	GP	PI	861.557	862.557	[M-H]-	C45H83O13P	-	-	-	-	-	-	-	438450	343020	223740	201840	126420	272560	330710	434070	424330	433680	329340	406000	207860	214640	202160	249020	294680	511120	368800	318420	130570	304640	-
LIPID-N-0499	PI(18:0_19:2)	GP	PI	875.565	876.573	[M-H]-	C46H85O13P	-	-	-	-	-	-	-	9	9	9	9	9	7069.8	4581.6	9	9	8650.2	9	10498	9	9	13603	9	9	14675	11427	10964	3602	10226	-
LIPID-N-0502	PI(18:0_20:2)	GP	PI	889.588	890.588	[M-H]-	C47H87O13P	LMGP06010537	-	52927990	HMDB0009876	89148	-	-	20418	13345	11134	10661	12060	12418	17316	17252	17975	20170	11338	27692	16630	12737	9591.5	12716	17891	21194	15802	11279	6350.2	17627	-
LIPID-N-0508	PI(18:1_18:2)	GP	PI	859.541	860.541	[M-H]-	C45H81O13P	LMGP06010931	-	52928384	HMDB0009838	88611	-	-	152980	93439	48275	97062	38747	38494	64046	73125	96098	95395	67380	62875	46408	43142	62074	42000	26048	77370	81950	68661	41527	55285	-
LIPID-N-0509	PI(16:0_20:3)	GP	PI	859.541	860.541	[M-H]-	C45H81O13P	LMGP06010875	-	52928328	HMDB0009788	88389	-	-	27125	22325	16191	17154	11697	12764	12740	11083	28193	23299	18391	22074	8870	14846	13975	5212.9	21076	17312	16182	14019	6659.9	13826	-
LIPID-N-0514	PI(20:3_18:0)	GP	PI	887.573	888.573	[M-H]-	C47H85O13P	LMGP06010568	-	53480094	HMDB0009880	89133	-	-	190780	224600	107320	156750	101250	75414	131520	104540	147270	146530	101620	175960	102700	114030	116690	77668	117780	127680	91163	84071	37851	99190	-
LIPID-N-0519	PI(18:0_22:3)	GP	PI	915.604	916.604	[M-H]-	C49H89O13P	-	-	-	-	-	-	-	9035.5	15878	5316	9343.6	9	15333	16625	12352	13547	17483	11960	20405	15542	16220	10982	16459	16986	24206	10916	12644	6509.8	13312	-
LIPID-N-0522	PI(16:0_20:4)	GP	PI	857.526	858.526	[M-H]-	C45H79O13P	LMGP06010958	-	52928411	HMDB0009789	-	-	-	137760	183740	109660	106000	83612	120120	112810	112930	155300	144630	107910	190470	131050	153270	111070	81398	132540	182690	120060	82450	47386	109310	-
LIPID-N-0523	PI(17:0_20.4)	GP	PI	871.534	872.541	[M-H]-	C46H81O13P	LMGP06010004	-	9547141	-	-	-	-	25519	20041	13562	11401	20601	17323	18391	23862	24993	27076	22253	27108	29849	27640	27707	16824	16272	31555	11381	19560	9195.2	23269	-
LIPID-N-0524	PI(18:0_20:4)	GP	PI	885.557	886.557	[M-H]-	C47H83O13P	LMGP06010010	-	42607491	HMDB0009815	-	-	-	3310000	3630800	3037600	2970300	1703400	2682800	3599300	2790100	4151800	4482200	2712600	4052200	4109700	3648700	3114000	2165800	3110900	4521100	2778000	2632400	935740	3392000	-
LIPID-N-0525	PI(20:3_18:1)	GP	PI	885.557	886.557	[M-H]-	C47H83O13P	LMGP06010569	-	53480095	HMDB0009881	89131	-	-	24885	13351	7548	9	11556	12402	19759	14165	23292	24490	13250	11261	12731	9	4089.8	13063	9553.2	21438	10761	7015	6620.3	15525	-
LIPID-N-0529	PI(18:0_22:4)	GP	PI	913.588	914.588	[M-H]-	C49H87O13P	LMGP06010853	-	53480065	HMDB0009817	88573	-	-	121060	121580	70030	83624	43601	116750	95093	105810	135510	171420	68830	149450	139620	145720	91168	83957	92365	218900	70313	67042	32781	111580	-
LIPID-N-0538	PI(20:4_18:1)	GP	PI	883.541	884.541	[M-H]-	C47H81O13P	LMGP06010599	-	53480102	HMDB0009895	89128	-	-	250770	159730	101880	123240	74881	120700	167280	207580	167030	165750	163520	118260	109570	77171	103970	80288	115420	191280	122520	104990	85282	122360	-
LIPID-N-0539	PI(18:0_20:5)	GP	PI	883.541	884.541	[M-H]-	C47H81O13P	LMGP06010628	-	52928081	-	-	-	-	21640	13911	8863.6	8896.9	11690	13869	10517	6173.9	10555	9454.4	7825.9	7760.9	17139	8934.1	9496.4	5593.5	3921.3	8877.5	5550.6	9489.2	5481.9	10047	-
LIPID-N-0541	PI(18:1_22:4)	GP	PI	911.573	912.573	[M-H]-	C49H85O13P	LMGP06010307	-	52927760	-	-	-	-	13437	15591	14531	9231.6	5110.7	14319	24338	22041	19434	19382	15025	27281	11890	14472	13951	16452	16077	30420	17494	10328	6723.6	28877	-
LIPID-N-0543	PI(20:4_20:1)	GP	PI	911.573	912.573	[M-H]-	C49H85O13P	LMGP06010607	-	52928060	HMDB0009898	89122	-	-	15353	17137	12569	9	7908	14470	16787	14477	23826	13997	6541	17192	13498	7460.5	9001.3	4524.2	16785	31237	9299	10238	6936.7	13489	-
LIPID-N-0544	PI(18:0_22:5)	GP	PI	911.573	912.573	[M-H]-	C49H85O13P	-	-	-	-	-	-	-	19454	11568	6501.7	11579	6901.9	10215	14349	7883.2	16185	21657	6916.2	16560	12977	10641	4662.9	12496	9266.5	22825	9288.6	9741.7	6733.5	15318	-
LIPID-N-0560	PS(16:0_16:0)	GP	PS	734.497	735.505	[M-H]-	C38H74NO10P	LMGP03010029	40290-42-4	9547090	HMDB0000614	84523	-	C02737	34807	33445	32822	18421	19028	14082	18842	10175	40142	27463	24145	38612	23684	16016	20358	26133	37882	24710	20318	32478	5330.4	21192	ko00260,ko00564,ko01100,ko04148,ko05140,ko05146,ko05322
LIPID-N-0561	PS(18:0_16:0)	GP	PS	762.529	763.536	[M-H]-	C40H78NO10P	LMGP03010888	-	52925997	HMDB0012376	90035	-	C02737	43172	31672	32244	24889	18376	24382	31532	23956	50070	47645	38348	52758	40283	43997	38276	27721	39649	49445	21105	36686	3337.9	36844	ko00260,ko00564,ko01100,ko04148,ko05140,ko05146,ko05322
LIPID-N-0563	PS(18:0_18:0)	GP	PS	790.56	791.568	[M-H]-	C42H82NO10P	LMGP03010036	-	9547096	HMDB0012378	84519	-	C02737	77060	83654	76409	74976	54623	125940	88125	74115	119420	161640	74467	194870	208170	164340	144420	126690	146660	268090	229720	220720	76423	190350	ko00260,ko00564,ko01100,ko04148,ko05140,ko05146,ko05322
LIPID-N-0567	PS(16:0_18:1)	GP	PS	760.513	761.521	[M-H]-	C40H76NO10P	LMGP03010007	-	5283499	HMDB0012357	34086	-	C02737	317750	326610	221790	238430	109980	129970	150300	158160	391450	369740	183440	295210	203040	260580	194930	149290	317890	369110	198880	274020	42251	211450	ko00260,ko00564,ko01100,ko04148,ko05140,ko05146,ko05322
LIPID-N-0568	PS(18:0_16:1)	GP	PS	760.513	761.521	[M-H]-	C40H76NO10P	LMGP03010887	-	52925996	HMDB0012377	90036	-	C02737	59718	82627	40099	34508	36004	31861	46421	42320	70480	64208	51184	73276	70594	54844	45199	26701	35002	49582	35866	28567	12000	22648	ko00260,ko00564,ko01100,ko04148,ko05140,ko05146,ko05322
LIPID-N-0569	PS(18:0_17:1)	GP	PS	774.529	775.536	[M-H]-	C41H78NO10P	LMGP03010313	-	52925423	-	-	-	C02737	9	9	9	9	9	9	9	9	9	9	9	9	9	9	9	9	9	9	9	9	9	9	ko00260,ko00564,ko01100,ko04148,ko05140,ko05146,ko05322
LIPID-N-0570	PS(18:0_18:1)	GP	PS	788.544	789.552	[M-H]-	C42H80NO10P	LMGP03010025	-	59720717	HMDB0010163	79096	-	C02737	6038400	6997900	5316800	5076000	2600700	2568900	4182600	3067400	6002100	5885600	4063100	6522300	6375700	6989900	4663400	4701400	5849200	6698800	5174800	4000400	518590	5592500	ko00260,ko00564,ko01100,ko04148,ko05140,ko05146,ko05322
LIPID-N-0571	PS(18:1_19:0)	GP	PS	802.56	803.568	[M-H]-	C43H82NO10P	LMGP03010332	-	52925442	-	-	-	C02737	9	9	9	9	9	9	9	9	23683	9	9	9	9	9	9	9	9	9	9	9	9	9	ko00260,ko00564,ko01100,ko04148,ko05140,ko05146,ko05322
LIPID-N-0572	PS(18:1_20:0)	GP	PS	816.575	817.583	[M-H]-	C44H84NO10P	LMGP03010957	-	131819724	HMDB0112350	-	-	C02737	87141	41442	57908	55474	30032	78064	77499	81670	75728	85150	80353	77688	71342	39483	46927	53105	50358	75965	70889	51561	73028	67573	ko00260,ko00564,ko01100,ko04148,ko05140,ko05146,ko05322
LIPID-N-0574	PS(18:2_16:0)	GP	PS	758.497	759.505	[M-H]-	C40H74NO10P	LMGP03010877	-	52925986	HMDB0012398	90026	-	C02737	22561	14678	11479	11917	6236.5	7262.2	11582	5264.1	14059	25560	14480	7323.7	5301.7	8288.1	5665.8	2560.5	10496	15620	17226	9898.5	9	9508.3	ko00260,ko00564,ko01100,ko04148,ko05140,ko05146,ko05322
LIPID-N-0577	PS(18:0_18:2)	GP	PS	786.529	787.536	[M-H]-	C42H78NO10P	LMGP03010031	-	9547091	HMDB0012380	84513	-	C02737	1905900	1884100	1246000	1237900	688260	738410	1234300	963450	2158200	1790400	1524100	1227200	1277300	1344500	1032400	954890	1153500	1546500	1531500	1759500	165740	1353400	ko00260,ko00564,ko01100,ko04148,ko05140,ko05146,ko05322
LIPID-N-0578	PS(18:1_19:1)	GP	PS	800.544	801.552	[M-H]-	C43H80NO10P	LMGP03010333	-	52925443	-	-	-	C02737	73914	53716	40437	36774	36795	59109	63733	67557	66444	92814	61788	50707	36788	37098	38460	30931	51131	70105	39944	54265	41180	52354	ko00260,ko00564,ko01100,ko04148,ko05140,ko05146,ko05322
LIPID-N-0579	PS(18:1_20:1)	GP	PS	814.56	815.568	[M-H]-	C44H82NO10P	LMGP03010956	-	52926063	HMDB0112412	-	-	C02737	12926	42720	12529	13650	25080	15732	9	15970	55298	13753	24343	43988	17114	34553	42619	17553	9	9	9	9	20852	9	ko00260,ko00564,ko01100,ko04148,ko05140,ko05146,ko05322
LIPID-N-0580	PS(18:1_22:1)	GP	PS	842.607	843.615	[M-H]-	C46H86NO10P	LMGP03010337	-	52926062	HMDB0112417	-	-	C02737	136660	120160	79107	95872	42963	51531	83683	62975	132190	113760	86602	104810	84954	92426	85581	90806	92859	118950	88755	62806	9974.4	95804	ko00260,ko00564,ko01100,ko04148,ko05140,ko05146,ko05322
LIPID-N-0581	PS(18:2_18:1)	GP	PS	784.513	785.521	[M-H]-	C42H76NO10P	LMGP03010350	-	52925460	HMDB0012401	88486	-	C02737	99007	49869	41088	46168	30618	21009	51715	33033	91415	68172	62425	31216	19319	40767	35536	22025	20350	50345	25336	31126	5474.5	30311	ko00260,ko00564,ko01100,ko04148,ko05140,ko05146,ko05322
LIPID-N-0584	PS(18:0_20:3)	GP	PS	812.544	813.552	[M-H]-	C44H80NO10P	LMGP03010885	-	52925994	HMDB0012382	84512	-	C02737	804320	803470	486260	559170	275680	284160	487250	314070	542140	644540	462330	656840	710680	464020	470940	369250	586640	516870	318320	373750	38210	335560	ko00260,ko00564,ko01100,ko04148,ko05140,ko05146,ko05322
LIPID-N-0586	PS(18:0_22:3)	GP	PS	840.575	841.583	[M-H]-	C46H84NO10P	-	-	-	-	-	-	C02737	149600	160430	94584	137270	68103	38552	75254	55077	108790	104470	59664	142520	141590	119870	83322	124980	122300	111020	82510	52493	8489	131030	ko00260,ko00564,ko01100,ko04148,ko05140,ko05146,ko05322
LIPID-N-0587	PS(16:0_20:4)	GP	PS	782.497	783.505	[M-H]-	C42H74NO10P	LMGP03010038	-	24779544	HMDB0012361	90029	-	C02737	16652	7496	13927	4940.2	985.01	9	9	9	5053.6	10996	5468.8	15190	4480.7	8020.5	7459.8	6589.8	9541.1	6076.8	12022	6491.3	9	4007.2	ko00260,ko00564,ko01100,ko04148,ko05140,ko05146,ko05322
LIPID-N-0588	PS(17:0_20:4)	GP	PS	796.513	797.521	[M-H]-	C43H76NO10P	LMGP03010003	-	5283501	-	-	-	C02737	18250	39935	26589	16347	11687	24043	22403	21310	30161	25852	15859	42373	31617	26006	23572	25138	18277	20133	25506	19985	27512	22744	ko00260,ko00564,ko01100,ko04148,ko05140,ko05146,ko05322
LIPID-N-0589	PS(18:0_20:4)	GP	PS	810.529	811.536	[M-H]-	C44H78NO10P	LMGP03010039	-	24779545	HMDB0012383	79113	-	C02737	864340	1433500	987630	844600	587290	843190	1092500	715130	1606100	1200200	966130	1698800	1748700	1543900	1440100	986280	1034500	1189700	924780	625080	330670	949540	ko00260,ko00564,ko01100,ko04148,ko05140,ko05146,ko05322
LIPID-N-0590	PS(19:0_20:4)	GP	PS	824.544	825.552	[M-H]-	C45H80NO10P	LMGP03010472	-	52925582	-	-	-	C02737	10070	9583.2	10273	9	9	9177.5	8402.8	9	18986	9	8011.7	20008	9	23352	17473	9	9	9	9	9	11628	9	ko00260,ko00564,ko01100,ko04148,ko05140,ko05146,ko05322
LIPID-N-0591	PS(22:4_18:0)	GP	PS	838.56	839.568	[M-H]-	C46H82NO10P	LMGP03010798	-	52925908	HMDB0112793	-	-	C02737	324710	366550	293370	222380	177250	258070	343690	212520	474740	341280	321720	480340	454670	500620	417850	287310	327810	334350	248500	210850	87490	331830	ko00260,ko00564,ko01100,ko04148,ko05140,ko05146,ko05322
LIPID-N-0593	PS(18:0_20:5)	GP	PS	808.513	809.521	[M-H]-	C44H76NO10P	LMGP03010884	-	52925993	HMDB0112378	-	-	C02737	17602	13338	18000	9238.7	7605.4	10912	16310	13041	15279	10311	17608	17037	15113	10288	9	15235	10287	14873	11971	6574	9	9754.4	ko00260,ko00564,ko01100,ko04148,ko05140,ko05146,ko05322
LIPID-N-0595	PS(18:0_22:5)	GP	PS	836.544	837.552	[M-H]-	C46H80NO10P	-	-	53480355	HMDB0010166	90040	-	C02737	183820	183990	143340	120580	73717	165300	202930	101770	176110	239470	148880	208620	278560	224930	202740	174460	198310	277590	145000	127940	17402	213910	ko00260,ko00564,ko01100,ko04148,ko05140,ko05146,ko05322
LIPID-N-0598	PS(18:0_22:6)	GP	PS	834.529	835.536	[M-H]-	C46H78NO10P	LMGP03010040	-	24779546	HMDB0010167	79098	-	C02737	76666	57667	46598	37615	27005	48692	55183	30340	64096	97767	76541	99838	100380	116040	99738	71082	132150	150450	171040	147890	13231	136920	ko00260,ko00564,ko01100,ko04148,ko05140,ko05146,ko05322
LIPID-N-0602	CerP(d18:1/16:0)	SP	CerP	616.471	617.478	[M-H]-	C34H68NO6P	LMSP02050002	-	5283581	HMDB0010700	73145	-	-	10711	35103	15196	24841	11389	29395	22485	38289	20460	18302	21638	29210	36811	30284	22171	11308	30041	28376	16642	17814	9751.5	39435	-
LIPID-N-0606	CerP(d18:1/24:0)	SP	CerP	728.596	729.604	[M-H]-	C42H84NO6P	LMSP02050008	-	5283587	HMDB0010704	73137	-	-	9769.7	13361	13186	15223	13161	11092	10266	10085	14445	18404	11719	12833	11936	14517	12524	9070.8	12169	18915	10445	10988	12478	11454	-
LIPID-N-0609	CerP(d18:1/18:1)	SP	CerP	642.486	643.494	[M-H]-	C36H70NO6P	-	-	-	-	-	-	-	47784	148340	106030	143110	30859	251220	346470	123720	70063	157370	78684	182890	275910	120360	132550	44812	404290	165960	113510	87762	164060	260700	-
LIPID-N-0619	LPA(0:0/20:4)	GP	LPA	457.236	458.243	[M-H]-	C23H39O7P	LMGP10050013	-	53478599	-	-	-	C00681	73315	4252.9	106500	66718	17194	84467	113850	70140	5998.2	109980	5505.9	15159	149180	8936.3	6995.9	110820	150420	173850	185690	112310	10829	143390	ko00561,ko00564,ko01100,ko04072,ko04080,ko04540,ko04810,ko04975,ko04977,ko05130,ko05200
LIPID-N-0624	PA(16:0_18:0)	GP	PA	675.496	676.504	[M-H]-	C37H73O8P	LMGP10010908	-	460605	-	-	-	C00416	234350	247970	126720	136350	119650	207370	139190	187940	159350	175930	215760	184830	151350	175960	145670	103430	91964	154770	77833	73532	68484	68787	ko00561,ko00564,ko01100,ko04024,ko04070,ko04072,ko04666,ko04912,ko04975,ko05200,ko05212,ko05231
LIPID-N-0630	PA(16:0_18:1)	GP	PA	673.481	674.489	[M-H]-	C37H71O8P	LMGP10010007	-	9547158	HMDB0007858	89530	-	C00416	192870	163200	151570	97058	52872	105650	152920	107320	186910	167360	123020	147170	133500	152150	140800	134620	140390	177900	136080	130620	9	128120	ko00561,ko00564,ko01100,ko04024,ko04070,ko04072,ko04666,ko04912,ko04975,ko05200,ko05212,ko05231
LIPID-N-0635	PA(18:1_18:1)	GP	PA	699.496	700.504	[M-H]-	C39H73O8P	LMGP10010962	14268-17-8	14057128	HMDB0007865	83775	-	C00416	110640	113470	81359	56026	77633	108760	126450	95670	135610	142290	128490	167930	108800	143980	104910	116930	123650	151010	132340	91357	89599	124090	ko00561,ko00564,ko01100,ko04024,ko04070,ko04072,ko04666,ko04912,ko04975,ko05200,ko05212,ko05231
LIPID-N-0640	PA(18:0_20:4)	GP	PA	723.496	724.504	[M-H]-	C41H73O8P	LMGP10010024	-	460605	-	-	-	C00416	57207	110180	66105	25954	31402	53022	58432	51103	38189	170290	41893	66697	152090	85689	59196	151490	84930	171480	128150	116080	18709	63338	ko00561,ko00564,ko01100,ko04024,ko04070,ko04072,ko04666,ko04912,ko04975,ko05200,ko05212,ko05231
LIPID-N-0647	PA(18:0_22:6)	GP	PA	747.496	748.504	[M-H]-	C43H73O8P	LMGP10010039	-	460605	-	-	-	C00416	11628	12196	8833	5147	12422	9293.9	8377.1	5907.7	14901	7512.9	13332	16766	15971	22159	15294	2753.6	5081.4	8435.7	9636.8	5623.5	9279.1	3753.6	ko00561,ko00564,ko01100,ko04024,ko04070,ko04072,ko04666,ko04912,ko04975,ko05200,ko05212,ko05231
LIPID-N-0692	PA(18:1_18:2)	GP	PA	697.481	698.489	[M-H]-	C39H71O8P	LMGP10010961	-	52929548	-	-	-	C00416	56397	45034	19401	21248	16219	36747	31928	25784	33733	43528	15384	28104	10951	33694	33024	23693	14662	42736	39756	33651	40242	41568	ko00561,ko00564,ko01100,ko04024,ko04070,ko04072,ko04666,ko04912,ko04975,ko05200,ko05212,ko05231
LIPID-N-0695	FFA(19:0)	FA	FFA	297.279	298.287	[M-H]-	C19H38O2	LMFA01010019	-	12591	HMDB0000772	39246	5738	-	1157500	1037900	746520	1123200	512420	557840	775600	1096000	923100	997760	929960	752930	2451600	948520	825260	737680	907180	1181400	654730	2542500	1004400	1747100	-
LIPID-N-0700	FFA(28:0)	FA	FFA	423.42	424.428	[M-H]-	C28H56O2	LMFA01010028	-	10470	HMDB0002348	31001	6638	-	3549900	2692500	4949600	7908600	1580800	1431700	1242900	1035400	6995200	1865600	889050	2753500	1387000	2542400	1219600	1986500	1991700	1060300	1396500	1209400	1215200	2055600	-
LIPID-N-0702	FFA(30:0)	FA	FFA	451.452	452.459	[M-H]-	C30H60O2	LMFA01010030	-	10471	HMDB0030925	31003	-	-	626440	938710	1865000	3541500	666950	462470	346740	143070	2209700	459510	118150	777930	498310	463090	579970	479180	494150	426730	250600	175220	229470	247450	-
LIPID-N-0704	FFA(32:0)	FA	FFA	479.483	480.491	[M-H]-	C32H64O2	LMFA01010032	-	19255	-	-	-	-	603210	819460	1635800	3307800	582860	374820	323180	160830	2084100	399480	166190	661180	486460	472570	546030	330010	342230	269790	262110	172220	161750	273050	-
LIPID-N-0710	FFA(21:1)	FA	FFA	323.295	324.303	[M-H]-	C21H40O2	LMFA01030909	-	52921861	-	-	-	-	121860	90354	87508	116130	82839	74566	104230	106180	65478	81139	84633	104160	146720	66838	66060	64605	117730	107520	61635	206570	92338	144050	-
LIPID-N-0714	FFA(32:1)	FA	FFA	477.467	478.475	[M-H]-	C32H62O2	LMFA01030098	-	5282778	-	-	-	-	1667100	2230100	2637500	5006400	1207100	1145000	752700	706270	4359900	1075500	521400	2401000	1102000	1148700	1130700	978890	1496900	1427200	746720	689280	632930	1470300	-
LIPID-N-0715	FFA(34:1)	FA	FFA	505.498	506.506	[M-H]-	C34H66O2	LMFA01031111	-	92033288	-	-	-	-	2219100	2982400	3561000	8055600	2390900	1497100	1269600	779500	4565200	1781500	694110	3240100	2175600	2112200	1624000	1310400	1867900	1735500	1185000	647570	674300	1718900	-
LIPID-N-0716	FFA(36:1)	FA	FFA	533.53	534.538	[M-H]-	C36H70O2	-	-	-	-	-	-	-	3269000	5487600	3372100	7488500	3424700	2023700	1302200	1152500	4407500	2122700	953950	4381500	2753600	3539400	3392300	2153100	2719500	3790000	2044600	954960	898740	1889400	-
LIPID-N-0717	FFA(38:1)	FA	FFA	561.561	562.569	[M-H]-	C38H74O2	-	-	-	-	-	-	-	962720	1583800	642550	1331500	784420	533300	307550	310790	1607900	935890	359580	943710	835810	1097900	930830	885160	802500	1165300	577670	237360	284180	721770	-
LIPID-N-0719	FFA(19:2)	FA	FFA	293.248	294.256	[M-H]-	C19H34O2	LMFA01030899	-	52921851	-	-	-	-	390600	275130	247220	353160	203690	183100	264860	243970	248530	290350	274210	130350	183250	269950	266700	228570	200720	293710	165910	317990	255210	348800	-
LIPID-N-0729	PE(O-16:0_16:0)	GP	PE-O	676.528	677.536	[M-H]-	C37H76NO7P	LMGP02020103	-	52925038	-	-	-	-	120320	116690	66682	99988	50091	81190	68969	116570	112950	115680	78185	101730	113000	69214	87583	57899	92875	137960	73470	72251	48383	75550	-
LIPID-N-0730	PE(O-18:0_16:0)	GP	PE-O	704.559	705.567	[M-H]-	C39H80NO7P	LMGP02020094	-	52925029	-	-	-	-	65772	68702	44371	50817	40201	83061	65455	84452	81208	77440	66399	111060	94674	67456	72955	52458	105790	121560	75641	81588	43058	84052	-
LIPID-N-0731	PE(O-20:0_16:0)	GP	PE-O	732.591	733.599	[M-H]-	C41H84NO7P	LMGP02020091	-	52925026	-	-	-	-	11400	7588.9	5500.3	7421.7	4409.1	10049	13590	8539.9	9799.8	10384	7845.2	15807	9915.3	11499	8176.4	6534.8	10931	13493	6818.1	7595.7	2891.1	11344	-
LIPID-N-0732	PE(O-16:0_20:0)	GP	PE-O	732.591	733.599	[M-H]-	C41H84NO7P	LMGP02020009	-	9547049	-	-	-	-	4564.9	3368.2	1934.7	9	2377.9	3760.3	3218.8	3529.1	3464.3	2545.4	3630.8	3882.9	2300.9	2652.3	9	2436.3	2642.5	5284	1884.5	3008.8	9	4021.4	-
LIPID-N-0734	PE(O-16:1_16:0)	GP	PE-O	674.512	675.52	[M-H]-	C37H74NO7P	-	-	-	-	-	-	-	1296700	1271900	715240	627120	622080	1122000	780480	1024000	855860	1045000	1085900	1003000	865960	868360	824670	529880	546090	857080	437610	434170	411690	398170	-
LIPID-N-0736	PE(O-16:0_18:1)	GP	PE-O	702.544	703.552	[M-H]-	C39H78NO7P	LMGP02020018	-	42607455	HMDB0011157	-	-	-	119770	76463	61555	67047	46952	74837	83619	120470	80913	120250	77348	111230	141530	61588	56106	91243	131940	199280	114070	105940	59313	128470	-
LIPID-N-0738	PE(O-18:0_18:1)	GP	PE-O	730.575	731.583	[M-H]-	C41H82NO7P	LMGP02020047	-	52924982	-	-	-	-	66208	54139	52918	45042	39545	62348	72486	88194	69714	73014	66895	117660	93517	57964	64889	56773	80224	125970	72617	83455	53382	95829	-
LIPID-N-0741	PE(O-20:0_18:1)	GP	PE-O	758.606	759.614	[M-H]-	C43H86NO7P	LMGP02020072	-	52925007	-	-	-	-	17169	10709	8437.4	7367.9	6305.7	6837	8293.2	9632	12251	12558	9114.9	16695	13326	13776	12820	10044	10398	13736	10304	9844.7	7552	11537	-
LIPID-N-0747	PE(O-20:0_22:1)	GP	PE-O	814.669	815.677	[M-H]-	C47H94NO7P	LMGP02020086	-	52925021	-	-	-	-	176870	269940	311460	301130	172860	200060	221450	121730	214570	164170	131840	303190	239490	115280	155110	141580	177900	297460	137260	107960	115790	263020	-
LIPID-N-0748	PE(O-16:1_16:1)	GP	PE-O	672.497	673.505	[M-H]-	C37H72NO7P	-	-	-	-	-	-	-	427350	805720	215520	217710	276850	315980	252280	281010	524350	287680	521790	555520	371040	376440	331180	109170	82223	180310	126140	86783	139930	56209	-
LIPID-N-0749	PE(O-16:0_18:2)	GP	PE-O	700.528	701.536	[M-H]-	C39H76NO7P	LMGP02020100	-	52925035	-	-	-	-	36850	31678	21257	27982	15955	22101	18892	32611	27969	23118	17342	42561	37726	24049	30634	28506	28451	42252	27888	24437	16615	27080	-
LIPID-N-0750	PE(O-16:1_18:1)	GP	PE-O	700.528	701.536	[M-H]-	C39H76NO7P	-	-	-	-	-	-	-	8855600	15973000	6117100	5870200	7013700	6991900	7036300	6669700	12632000	7688800	10416000	11974000	8325400	13597000	10778000	4169100	3244600	4064800	3635600	2703500	3999600	2358900	-
LIPID-N-0751	PE(O-17:1_18:1)	GP	PE-O	714.544	715.552	[M-H]-	C40H78NO7P	-	-	-	-	-	-	-	30421	77179	18587	27549	23668	32047	34917	27454	57226	27730	46042	71661	46720	81085	62152	21026	11597	24954	7249.6	10836	23757	14882	-
LIPID-N-0753	PE(O-18:1_18:1)	GP	PE-O	728.559	729.567	[M-H]-	C41H80NO7P	-	-	-	-	-	-	-	3938400	5778800	2341900	2514700	2696400	2430400	2391000	3086700	4777300	3379100	3762400	5503800	2851600	6405300	4339100	1871900	1453000	1930000	1309500	1212000	1851200	1215600	-
LIPID-N-0755	PE(O-16:1_20:1)	GP	PE-O	728.559	729.567	[M-H]-	C41H80NO7P	-	-	-	-	-	-	-	415200	623610	180520	281130	279590	236070	227220	232840	396310	246940	356570	390270	238150	288570	258730	125100	80708	127940	91601	75580	119240	80401	-
LIPID-N-0757	PE(O-20:0_18:2)	GP	PE-O	756.591	757.599	[M-H]-	C43H84NO7P	LMGP02020073	-	52925008	-	-	-	-	4551.1	2793	2611	2292	2312.1	1864.3	2929	2531.2	1891.5	5000.3	4264.8	4230.3	3137.8	2545.6	4701.4	1222.2	2400	3304	3243	3036.3	1792.5	3071	-
LIPID-N-0758	PE(O-18:1_20:1)	GP	PE-O	756.591	757.599	[M-H]-	C43H84NO7P	-	-	-	-	-	-	-	302450	375190	130510	207750	242190	201430	179990	213640	369180	212530	242990	420630	205650	295690	254060	122810	96453	119680	77637	68882	108680	81296	-
LIPID-N-0759	PE(O-16:1_22:1)	GP	PE-O	756.591	757.599	[M-H]-	C43H84NO7P	-	-	-	-	-	-	-	42946	53504	20324	23719	24715	27610	20922	23314	41066	29567	30558	40302	25177	26523	26047	13508	9185.9	12380	9636.4	7585.7	9573.5	7997.9	-
LIPID-N-0760	PE(O-20:1_18:1)	GP	PE-O	756.591	757.599	[M-H]-	C43H84NO7P	-	-	-	-	-	-	-	109630	116580	46946	44242	54291	50156	54295	55070	115670	71093	79310	126080	71390	149070	96822	44521	40523	43456	35557	30999	45418	33093	-
LIPID-N-0762	PE(O-20:1_20:1)	GP	PE-O	784.622	785.63	[M-H]-	C45H88NO7P	-	-	-	-	-	-	-	7080.5	6006.6	2006.8	2417	2206.7	3432.7	3289.9	3108.1	4931	2459.2	3214.3	5210.1	3226.8	5155.5	5221.8	1401.5	1545	1490.9	1042.6	1315.2	1511.7	1400.8	-
LIPID-N-0763	PE(O-18:1_22:1)	GP	PE-O	784.622	785.63	[M-H]-	C45H88NO7P	-	-	-	-	-	-	-	37386	38842	15362	20136	20458	25068	19091	19768	37223	24882	25549	38969	22022	28324	25560	11449	11539	15274	7084.4	8181.2	9549.1	9369.5	-
LIPID-N-0768	PE(O-24:1_18:1)	GP	PE-O	812.653	813.661	[M-H]-	C47H92NO7P	-	-	-	-	-	-	-	44468	15936	31797	43395	17224	21949	25202	20217	3369.5	27902	13847	12312	29320	15617	5489.4	19910	16029	32787	17371	21100	11577	26803	-
LIPID-N-0770	PE(O-17:1_18:2)	GP	PE-O	712.528	713.536	[M-H]-	C40H76NO7P	-	-	-	-	-	-	-	19018	19080	8711	5499.9	12508	13368	12021	16054	28014	15563	22565	23981	10255	21716	20162	5117.7	1945.9	3445.9	3896.2	7516.2	12737	3927.4	-
LIPID-N-0772	PE(O-16:0_20:3)	GP	PE-O	726.544	727.552	[M-H]-	C41H78NO7P	LMGP02020096	-	52925031	-	-	-	-	7971	5549.8	4732.2	9	9	4715.3	9	7679	9	9	9	4319	8235.6	9	9	5681.8	6035.7	6482.7	9	9	9	9	-
LIPID-N-0773	PE(O-18:1_18:2)	GP	PE-O	726.544	727.552	[M-H]-	C41H78NO7P	-	-	-	-	-	-	-	1257700	1775900	568730	734160	716170	641850	831640	919570	1537400	1043100	1271700	1379500	667400	1796300	1244700	337900	220810	415400	317170	371670	680470	253900	-
LIPID-N-0774	PE(O-18:2_18:1)	GP	PE-O	726.544	727.552	[M-H]-	C41H78NO7P	-	-	-	-	-	-	-	2167200	3344000	1412400	1259500	1968000	1419700	1668900	1541800	3663600	1563100	2433000	2952900	1750400	2892900	2377800	890130	551770	678300	745810	569490	1182200	473390	-
LIPID-N-0775	PE(O-18:2_19:1)	GP	PE-O	740.559	741.567	[M-H]-	C42H80NO7P	-	-	-	-	-	-	-	6944.8	6379.9	3033.5	3966.3	4762.7	7430	5269.2	4360.2	12386	3490.3	8999.2	9365.7	4826.5	5117.7	6000.5	2389.3	9	9	9	9	3126.5	1782.3	-
LIPID-N-0776	PE(O-18:0_20:3)	GP	PE-O	754.575	755.583	[M-H]-	C43H82NO7P	LMGP02020056	-	52924991	-	-	-	-	7810.6	4173.4	3923	6498.3	3517.9	3694.3	4452.5	5018.4	3285.7	5432.5	4581.5	9219.8	8216.3	3980.4	3876	5115.9	5594.1	8995.3	5636.1	5041.4	3324.8	5952	-
LIPID-N-0777	PE(O-20:1_18:2)	GP	PE-O	754.575	755.583	[M-H]-	C43H82NO7P	-	-	-	-	-	-	-	21376	29022	10802	11772	11221	11651	14812	16361	25221	14351	24164	26119	14803	32168	26995	6045.2	6184	5251.7	6077.1	8038.8	10829	6077.9	-
LIPID-N-0778	PE(O-18:2_20:1)	GP	PE-O	754.575	755.583	[M-H]-	C43H82NO7P	-	-	-	-	-	-	-	129890	183410	54418	90721	103710	68624	75312	70749	170420	70651	110540	137420	67395	118020	85223	39368	19824	24796	27288	23325	48940	21932	-
LIPID-N-0781	PE(O-18:2_22:1)	GP	PE-O	782.606	783.614	[M-H]-	C45H86NO7P	-	-	-	-	-	-	-	23244	29600	9581.6	10865	16327	10800	11991	11055	32889	11459	16247	24033	13922	17801	15827	7223	3431.4	6231	4056.1	5289.8	7719.6	4167.4	-
LIPID-N-0783	PE(O-18:1_22:2)	GP	PE-O	782.606	783.614	[M-H]-	C45H86NO7P	-	-	-	-	-	-	-	46286	76958	20081	31921	34398	36674	37925	37451	80849	43866	60483	52185	24862	33073	36664	11092	12476	12938	7017.9	7551.6	14494	8255.8	-
LIPID-N-0784	PE(O-18:0_22:3)	GP	PE-O	782.606	783.614	[M-H]-	C45H86NO7P	-	-	-	-	-	-	-	19072	13346	13783	23900	16337	12032	19165	20393	17266	18424	15207	27206	19979	13204	14189	17211	18030	31435	15160	13277	12853	20399	-
LIPID-N-0786	PE(O-18:2_24:1)	GP	PE-O	810.638	811.645	[M-H]-	C47H90NO7P	-	-	-	-	-	-	-	7527.9	8164.4	2893.9	3427.3	4259.9	5385.3	4175.5	3789.5	13864	5353	4271.8	9357.8	2965.1	6794.6	4407.6	2443.7	1579.6	1523.5	1148.8	1468.1	2485.1	1745.3	-
LIPID-N-0788	PE(O-16:0_20:4)	GP	PE-O	724.528	725.536	[M-H]-	C41H76NO7P	LMGP02020019	-	42607456	-	-	-	-	389940	765190	464050	358800	345980	457350	397560	400360	816580	495670	623230	997890	762690	688460	651490	321920	346470	511340	319470	271710	249550	245930	-
LIPID-N-0789	PE(O-16:1_20:3)	GP	PE-O	724.528	725.536	[M-H]-	C41H76NO7P	-	-	-	-	-	-	-	449330	979720	250230	283930	379910	271110	284910	256570	546510	269220	540700	650150	368850	414500	466990	137080	82804	76019	99777	65537	154740	50080	-
LIPID-N-0790	PE(O-18:3_18:1)	GP	PE-O	724.528	725.536	[M-H]-	C41H76NO7P	-	-	-	-	-	-	-	66616	106690	62186	45435	50536	86985	71310	78019	175290	47335	128520	182170	66368	110300	104820	28160	12461	19775	23457	18219	39081	17383	-
LIPID-N-0791	PE(O-18:2_18:2)	GP	PE-O	724.528	725.536	[M-H]-	C41H76NO7P	-	-	-	-	-	-	-	550700	743680	398170	307340	410270	446490	544420	485810	1160600	376140	843600	1002300	421340	457520	535810	167690	72229	158780	216990	130360	297670	93763	-
LIPID-N-0792	PE(O-16:0_22:4)	GP	PE-O	752.559	753.567	[M-H]-	C43H80NO7P	LMGP02020037	-	52924972	-	-	-	-	386420	466780	514150	527910	308020	624250	568520	554980	505940	563640	471910	675720	805180	515870	532180	526720	596620	951310	528720	449540	279800	582980	-
LIPID-N-0793	PE(O-18:0_20:4)	GP	PE-O	752.559	753.567	[M-H]-	C43H80NO7P	LMGP02020092	-	52925027	-	-	-	-	134240	114300	122860	138880	70410	131200	118130	152100	112510	185360	100830	228530	242910	171830	199510	170680	204670	379520	159710	200350	100630	227410	-
LIPID-N-0794	PE(O-18:1_20:3)	GP	PE-O	752.559	753.567	[M-H]-	C43H80NO7P	-	-	-	-	-	-	-	206490	462450	175920	182770	208270	219770	174090	200820	444550	201550	313300	565590	310850	606460	486650	144080	93349	96371	86572	66161	137060	54655	-
LIPID-N-0795	PE(O-18:2_20:2)	GP	PE-O	752.559	753.567	[M-H]-	C43H80NO7P	-	-	-	-	-	-	-	99745	139990	38110	55346	54657	49660	61089	56514	133150	54817	70419	86539	42335	80521	65862	24537	11137	18851	13771	11691	27045	11847	-
LIPID-N-0797	PE(O-20:0_20:4)	GP	PE-O	780.591	781.599	[M-H]-	C45H84NO7P	LMGP02020083	-	52925018	-	-	-	-	6036	4208.3	5301.7	4141.8	3505.5	6408	7336.5	6524.2	5565.3	7143.1	6461	11312	10144	9061.8	7144.9	7507.4	10226	12286	8065.2	7561	5353.1	8812.2	-
LIPID-N-0800	PE(O-18:2_24:2)	GP	PE-O	808.622	809.63	[M-H]-	C47H88NO7P	-	-	-	-	-	-	-	4661.1	5155	3178.7	2061.5	2027.1	2985.9	4199.8	3379.3	7722	2835.9	3883.2	5334.8	2684.1	4636.3	3561.5	1038.7	422.55	1339.5	1104.1	716.55	656.76	915.32	-
LIPID-N-0801	PE(O-20:0_22:4)	GP	PE-O	808.622	809.63	[M-H]-	C47H88NO7P	LMGP02020088	-	52925023	-	-	-	-	7598.5	5958.1	4314.6	8476.1	6160.2	10389	10113	9933.3	9373.5	8934.7	7696.4	15347	12912	14225	9920	10895	12062	19201	11530	8157.1	6329.5	16578	-
LIPID-N-0806	PE(O-15:1_20:4)	GP	PE-O	708.497	709.505	[M-H]-	C40H72NO7P	-	-	-	-	-	-	-	14957	39273	11135	15976	14085	33037	14983	12688	50926	13677	41464	41520	17309	39770	31460	13955	5935.7	7297.7	11269	7005.4	12099	5064.7	-
LIPID-N-0807	PE(O-16:0_20:5)	GP	PE-O	722.512	723.52	[M-H]-	C41H74NO7P	LMGP02020095	-	52925030	-	-	-	-	9	9	9	9	9	9	9	9	9	9	9	9	9	9	9	9	9	9	9	9	9	9	-
LIPID-N-0808	PE(O-18:3_18:2)	GP	PE-O	722.512	723.52	[M-H]-	C41H74NO7P	-	-	-	-	-	-	-	16684	28575	9791.5	9855.7	15564	20552	19546	27394	31297	15761	36931	26547	9	30898	26034	5207.3	9	9	9	9	11381	9	-
LIPID-N-0809	PE(O-16:1_20:4)	GP	PE-O	722.512	723.52	[M-H]-	C41H74NO7P	-	-	-	-	-	-	-	6561600	15938000	6171700	5047700	7104400	7225400	6168600	6012700	16741000	6699000	11504000	15226000	10450000	13516000	13754000	3664300	2237700	2982300	3169100	1993000	3570500	1422400	-
LIPID-N-0811	PE(O-17:1_20:4)	GP	PE-O	736.528	737.536	[M-H]-	C42H76NO7P	-	-	-	-	-	-	-	91835	219390	95615	63044	112860	135290	106250	110210	260420	94703	196830	279790	151000	297460	237410	63047	38769	42519	40721	35463	74140	30455	-
LIPID-N-0812	PE(O-16:0_22:5)	GP	PE-O	750.544	751.552	[M-H]-	C43H78NO7P	LMGP02020006	-	9547046	-	-	-	-	7847.6	5058	12352	6958.9	7756.1	13205	14191	13173	3676.4	9080.1	8691.3	18921	27542	19112	25395	21923	31857	43803	34009	19254	11412	17936	-
LIPID-N-0814	PE(O-18:1_20:4)	GP	PE-O	750.544	751.552	[M-H]-	C43H78NO7P	-	-	-	-	-	-	-	7555800	19374000	7365600	6470600	7716400	8869800	6936000	7062500	17163000	7841900	10768000	20400000	11423000	22958000	18692000	5755800	3326600	4140100	3108700	2435700	5055100	2338800	-
LIPID-N-0815	PE(O-19:1_20:4)	GP	PE-O	764.559	765.567	[M-H]-	C44H80NO7P	-	-	-	-	-	-	-	81626	170420	69336	68798	72341	60457	85850	84760	163500	59283	107770	257800	131790	287220	190360	59103	32812	55161	35406	35645	72239	38047	-
LIPID-N-0816	PE(O-17:1_22:4)	GP	PE-O	764.559	765.567	[M-H]-	C44H80NO7P	-	-	-	-	-	-	-	105490	174950	82612	68359	77587	111090	92818	105700	242380	91819	165190	226440	108110	275040	203090	59079	25866	61074	31226	38481	65869	40913	-
LIPID-N-0819	PE(O-18:2_22:3)	GP	PE-O	778.575	779.583	[M-H]-	C45H82NO7P	-	-	-	-	-	-	-	66908	113490	33589	43906	81878	26642	36740	36699	91516	25090	46871	82013	40768	42049	48636	17842	8654.9	11647	11657	7971.6	22886	8609.1	-
LIPID-N-0820	PE(O-18:1_22:4)	GP	PE-O	778.575	779.583	[M-H]-	C45H82NO7P	-	-	-	-	-	-	-	2680100	5367100	2513100	2041500	3081600	3960600	3213000	2843900	6789200	2623400	4985200	8551400	4242700	8956200	7030500	2374100	1470300	1545200	1246000	915190	2223700	1022600	-
LIPID-N-0821	PE(O-20:1_20:4)	GP	PE-O	778.575	779.583	[M-H]-	C45H82NO7P	-	-	-	-	-	-	-	110680	248810	76757	80756	97838	94112	108770	84271	225900	82678	146780	329480	161410	340580	216390	70353	48377	60847	45123	26675	59347	34891	-
LIPID-N-0823	PE(O-16:1_24:4)	GP	PE-O	778.575	779.583	[M-H]-	C45H82NO7P	-	-	-	-	-	-	-	47347	105700	35650	22579	46419	57422	36637	32184	120820	42694	68213	81648	54058	84779	67763	23532	12912	15485	17023	14652	20800	8986.1	-
LIPID-N-0825	PE(O-22:1_20:4)	GP	PE-O	806.606	807.614	[M-H]-	C47H86NO7P	-	-	-	-	-	-	-	9	1093.8	9	9	764.19	961.18	1015.5	1157	2113.4	9	1149.8	2185.9	575.43	1664	1783.1	9	635.7	9	9	9	9	9	-
LIPID-N-0826	PE(O-20:1_22:4)	GP	PE-O	806.606	807.614	[M-H]-	C47H86NO7P	-	-	-	-	-	-	-	28934	54856	18645	17910	30643	32635	28750	24673	64924	20427	45642	94955	42272	105040	64963	22038	14051	16822	11195	7366.3	18874	11606	-
LIPID-N-0828	PE(O-18:1_24:4)	GP	PE-O	806.606	807.614	[M-H]-	C47H86NO7P	-	-	-	-	-	-	-	43829	84295	32752	21955	48741	55889	44874	41441	114930	42308	67760	104350	51057	101940	82928	29030	17623	21296	17357	13276	21023	16071	-
LIPID-N-0831	PE(O-16:1_20:5)	GP	PE-O	720.497	721.505	[M-H]-	C41H72NO7P	-	-	-	-	-	-	-	88255	195830	48878	36662	62565	56276	68504	50079	122340	45570	90416	133100	69170	58929	68285	26976	5876.3	22990	20515	7348.7	12799	5350	-
LIPID-N-0833	PE(O-16:2_20:4)	GP	PE-O	720.497	721.505	[M-H]-	C41H72NO7P	-	-	-	-	-	-	-	19752	47308	16030	13539	15874	19424	23090	22483	44152	18425	36839	47862	33179	31867	31477	11206	9	10144	9	6311.1	10984	7322.2	-
LIPID-N-0836	PE(O-17:2_20:4)	GP	PE-O	734.512	735.52	[M-H]-	C42H74NO7P	-	-	-	-	-	-	-	3669	9621.8	9	3657.9	5057.5	8713.9	2295.8	10088	19718	6438.3	16888	13272	9	8292	6842.8	9	9	9	1835	3207.1	4587.4	1813.6	-
LIPID-N-0837	PE(O-18:2_20:4)	GP	PE-O	748.528	749.536	[M-H]-	C43H76NO7P	-	-	-	-	-	-	-	3010800	5626800	2186600	1839800	2890900	3114500	2945600	3277700	7301300	2911800	4359900	7958600	4009100	4816200	5275400	1476200	853630	1095600	997860	763210	1780300	670510	-
LIPID-N-0839	PE(O-16:0_22:6)	GP	PE-O	748.528	749.536	[M-H]-	C43H76NO7P	LMGP02020020	-	22833649	-	-	-	-	7391.2	3906.7	9	9	9	9768.3	7373.9	9	9	9	5521	14399	18571	9	9995.3	13605	12611	21253	19188	14240	13886	14082	-
LIPID-N-0840	PE(O-16:1_22:5)	GP	PE-O	748.528	749.536	[M-H]-	C43H76NO7P	-	-	-	-	-	-	-	1378700	2819900	937280	890210	1211700	2149500	1488600	1500500	2683700	1360900	2520300	2407600	2049900	1872000	2408800	600170	334440	509080	327710	261780	710800	275530	-
LIPID-N-0841	PE(O-17:1_22:5)	GP	PE-O	762.544	763.552	[M-H]-	C44H78NO7P	-	-	-	-	-	-	-	13566	17742	9312.7	7855.1	12555	18635	16494	14520	24655	11694	22775	38531	18585	21325	37148	5745.6	5528.6	9	9	9	9	9	-
LIPID-N-0842	PE(O-18:1_22:5)	GP	PE-O	776.559	777.567	[M-H]-	C45H80NO7P	-	-	-	-	-	-	-	483620	822300	320190	286470	508000	640040	593500	466350	841350	451260	805470	1104700	598150	1128900	989050	297570	152450	180550	135310	127200	295330	118400	-
LIPID-N-0843	PE(O-18:0_22:6)	GP	PE-O	776.559	777.567	[M-H]-	C45H80NO7P	LMGP02020104	-	52923729	-	-	-	-	9	9	9	9	9	9	4421.4	3767.7	4448.5	5100.4	9	8797.5	4857.2	6019.2	5817	5277.5	9	11566	12300	7415.9	9	8056.2	-
LIPID-N-0845	PE(O-20:1_22:5)	GP	PE-O	804.591	805.599	[M-H]-	C47H84NO7P	-	-	-	-	-	-	-	2462.3	6305	1699	2613.1	2812.1	3507.1	3013.1	2263.9	6071.7	2668	4951.7	8393.7	5063.5	10301	5461.4	1573.6	1827.1	9	9	939.67	1801.8	9	-
LIPID-N-0847	PE(O-18:1_24:5)	GP	PE-O	804.591	805.599	[M-H]-	C47H84NO7P	-	-	-	-	-	-	-	9298.3	15979	6106	4724.6	10386	7229.3	7551.9	4615.8	16246	7086	10563	24713	16112	24622	15532	7467.7	3417.5	5259.1	4290.8	4605.2	6071.5	3059.2	-
LIPID-N-0857	PE(O-16:1_22:6)	GP	PE-O	746.512	747.52	[M-H]-	C43H74NO7P	-	-	-	-	-	-	-	139760	300780	136870	92940	149420	199510	159700	126800	262880	190330	238070	469550	284550	489010	474790	121610	91201	105400	136430	109060	148920	59130	-
LIPID-N-0858	PE(O-17:1_22:6)	GP	PE-O	760.528	761.536	[M-H]-	C44H76NO7P	-	-	-	-	-	-	-	9	4705.6	9	9	1178.6	5586.2	1486.2	9	9	9	9	10316	9	9	9	9	9	9	1741.9	2030.7	9	9	-
LIPID-N-0859	PE(O-18:1_22:6)	GP	PE-O	774.544	775.552	[M-H]-	C45H78NO7P	-	-	-	-	-	-	-	79305	154170	62363	54569	92658	101580	80226	57182	160660	106370	116960	329880	154790	378560	284370	80991	63717	68865	90036	62769	87914	38211	-
LIPID-N-0860	PE(O-20:3_20:4)	GP	PE-O	774.544	775.552	[M-H]-	C45H78NO7P	-	-	-	-	-	-	-	90135	213430	48338	60904	60669	114430	117030	123830	233880	71254	143220	270220	118090	180880	172760	28980	13432	34692	25401	14705	38285	22982	-
LIPID-N-0861	PE(O-18:2_22:5)	GP	PE-O	774.544	775.552	[M-H]-	C45H78NO7P	-	-	-	-	-	-	-	106580	202010	93467	63466	133460	128260	115720	71882	304600	80436	132600	385720	156110	214890	248860	88397	59160	60389	94673	57202	99817	45807	-
LIPID-N-0865	PE(O-20:1_22:6)	GP	PE-O	802.575	803.583	[M-H]-	C47H82NO7P	-	-	-	-	-	-	-	934.26	2802.2	9	9	1470.2	1567.5	1205.9	1215.4	2045.6	617.99	9	3659.7	3229	5867.2	4225.9	9	9	9	1536.5	9	969.83	9	-
LIPID-N-0871	PE(O-18:2_22:6)	GP	PE-O	772.528	773.536	[M-H]-	C45H76NO7P	-	-	-	-	-	-	-	49521	79784	29268	25246	49655	47349	39702	32295	72892	55131	67838	112570	57639	78002	110200	26234	16904	22461	37438	25233	36085	17790	-
LIPID-N-0872	PE(O-18:3_22:5)	GP	PE-O	772.528	773.536	[M-H]-	C45H76NO7P	-	-	-	-	-	-	-	9	13960	5877.4	9	7715.4	11392	4963.9	8582.2	17345	9	8559.1	14507	9	14519	13182	4041.8	9	9	9	9	4973.5	9	-
LIPID-N-0873	PE(O-20:2_22:6)	GP	PE-O	800.559	801.567	[M-H]-	C47H80NO7P	-	-	-	-	-	-	-	3525.6	11986	9	1826	3572.6	4883.7	3927.5	4203.2	6733.5	1949.7	4363.9	9769.6	5552.4	12954	10457	3553.1	1687.7	1451.3	3179.9	1037.2	3960.9	1702.6	-
LIPID-N-0892	PMeOH(18:0_22:4)	GP	PMeOH	765.543	766.551	[M-H]-	C44H79O8P	-	-	-	-	-	-	-	6895.9	9	9	3138.6	9	11655	7719.3	6248.9	9	9	7070.3	9	9	9	7495.1	9	9	6037.2	9	9	4637.3	9190.3	-
LIPID-N-0905	PC(18:1_20:5)	GP	PC	850.56	805.562	[M+COOH]-	C46H80NO8P	LMGP01010844	-	24778898	HMDB0008083	86186	-	C00157	17793	15330	5532.9	8194.1	7138.6	16473	12706	10133	9686	15339	9650.7	14216	10072	4613.3	7631.8	13349	5030.7	18315	6075	5522.7	7482.6	10220	ko00564,ko00590,ko00591,ko00592,ko01100,ko04723,ko05231
LIPID-N-0906	PC(15:0_18:1)	GP	PC	790.56	745.562	[M+COOH]-	C41H80NO8P	LMGP01010541	-	24778662	HMDB0007938	-	-	C00157	61147	35890	24473	20975	20850	42868	31385	45958	42486	33216	35149	43272	35033	28977	31351	22742	18617	36655	28770	31416	33523	36431	ko00564,ko00590,ko00591,ko00592,ko01100,ko04723,ko05231
LIPID-N-0908	PC(16:0_20:2)	GP	PC	830.591	785.593	[M+COOH]-	C44H84NO8P	LMGP01011469	-	52922420	HMDB0007979	84574	-	C00157	415070	550790	343870	550780	375970	477510	405250	431590	577460	572100	314960	492500	470940	524430	462780	272980	244480	409380	310180	257940	361160	413430	ko00564,ko00590,ko00591,ko00592,ko01100,ko04723,ko05231
LIPID-N-0957	LNAPE(16:0/N-16:0)	GP	LNAPE	690.507	691.515	[M-H]-	C37H74NO8P	-	-	-	-	-	-	-	224610	119580	68166	82731	52674	110620	55401	103260	137070	153590	159540	162530	89384	66666	43159	72459	118750	171140	48027	69002	149490	82389	-
LIPID-N-0958	LNAPE(16:1/N-16:0)	GP	LNAPE	688.492	689.5	[M-H]-	C37H72NO8P	-	-	-	-	-	-	-	152060	228590	103460	103120	85794	163000	113530	188220	149010	192240	183220	170570	134940	80888	108360	69637	115380	170220	104320	136210	105170	91268	-
LIPID-N-0959	LNAPE(16:0/N-18:1)	GP	LNAPE	716.523	717.531	[M-H]-	C39H76NO8P	-	-	-	-	-	-	-	2144100	2532300	1514900	1626900	1211700	1932300	1831800	2299500	2364700	2816900	1668700	2242900	1801200	1254000	1456600	1223000	1739600	2910000	1588200	1789400	1115400	1734500	-
LIPID-N-0960	LNAPE(18:1/N-17:0)	GP	LNAPE	730.539	731.547	[M-H]-	C40H78NO8P	-	-	-	-	-	-	-	164240	183940	181840	148760	101820	200020	172350	222230	219030	267060	148190	243380	163930	139600	179290	123360	181480	281910	175350	191480	123480	211640	-
LIPID-N-0964	LNAPE(18:1/N-18:2)	GP	LNAPE	740.523	741.531	[M-H]-	C41H76NO8P	-	-	-	-	-	-	-	1800100	1686700	918660	1225100	1189600	1353700	1600400	2021500	1759300	2321900	1723400	1128600	854780	965950	986150	730550	1011600	2036800	1673400	1645100	1001200	1395100	-
LIPID-N-0965	LNAPE(18:2/N-18:2)	GP	LNAPE	738.507	739.515	[M-H]-	C41H74NO8P	-	-	-	-	-	-	-	810790	799020	325990	569300	577820	521120	702890	717770	766790	963390	643770	375790	331910	459730	452970	254790	346040	932560	905680	803000	342190	494300	-
LIPID-N-0968	LNAPE(20:4/N-18:2)	GP	LNAPE	762.507	763.515	[M-H]-	C43H74NO8P	-	-	-	-	-	-	-	220040	190390	131130	129150	163210	221520	211120	261760	256190	262490	160500	231370	192250	159170	161520	125150	163090	314420	237960	215030	111220	188990	-
LIPID-N-0969	LNAPE(20:5/N-18:1)	GP	LNAPE	762.507	763.515	[M-H]-	C43H74NO8P	-	-	-	-	-	-	-	16037	14884	7709.4	8381.6	8290.5	13318	9974	16004	9354.3	12654	6159.1	12574	14025	7536.6	3877.3	2212.8	8857.6	13224	3870.1	5534.4	8173	7522.1	-
LIPID-N-0970	LNAPE(22:4/N-18:2)	GP	LNAPE	790.539	791.547	[M-H]-	C45H78NO8P	-	-	-	-	-	-	-	55179	67032	54034	66810	44730	70659	74747	78749	105480	83557	45880	64003	44967	55861	54665	37895	42742	92243	49139	60357	47566	58331	-
LIPID-N-0972	LNAPE(22:5/N-20:2)	GP	LNAPE	816.554	817.562	[M-H]-	C47H80NO8P	-	-	-	-	-	-	-	108990	182070	75960	69904	74209	129060	107000	129590	185590	107660	150050	170820	142090	118770	152360	42710	29936	47677	37823	16558	69986	25214	-
LIPID-N-0976	LNAPE(20:4/N-22:4)	GP	LNAPE	814.539	815.547	[M-H]-	C47H78NO8P	-	-	-	-	-	-	-	34890	57538	41325	20295	32966	122260	68747	71877	85825	48783	49555	129310	129170	64794	70597	64718	61839	112410	79285	49749	33281	70907	-
LIPID-P-0001	DL-Carnitine	FA	CAR	162.113	161.105	[M+H]+	C7H15NO3	-	541-15-1	10917	HMDB0000062	16347	52	C00318	30728	27816	20658	17822	11294	63653	62360	19567	77739	69004	28543	28147	35052	41830	44973	44560	102630	201060	128350	77229	14346	111450	ko04714,ko04976,ko05415
LIPID-P-0003	Carnitine C3:0	FA	CAR	218.14	217.131	[M+H]+	C10H19NO4	LMFA07070105	17298-37-2	107738	HMDB0000824	28867	5787	C03017	7347.5	4744.6	3012.8	8381.1	1065.9	10421	7383.5	4604.8	8923.2	11226	7740.4	6627.3	5759.9	6652.2	10740	5443.8	17149	57757	19074	21106	7581.6	33803	-
LIPID-P-0004	Carnitine C4:0	FA	CAR	232.155	231.147	[M+H]+	C11H21NO4	LMFA07070054	25576-40-3	213144	HMDB0002013	21949	6436	C02862	16473	17027	9978.8	18949	5300	21343	35418	18959	40231	47937	18333	21629	16381	24479	33819	20454	36236	119830	39917	40329	27199	76404	-
LIPID-P-0006	Carnitine C4-OH	FA	CAR	248.15	247.142	[M+H]+	C11H21NO5	LMFA07070071	-	53481617	-	-	-	C02301	4765.6	3211.1	1348.6	4428.3	1042.7	11289	7427.7	3114	8296.2	9530.8	4780.4	2716.3	4330.2	6047.7	7194.3	5627.6	12074	26803	13302	10875	4630	17591	ko04714
LIPID-P-0007	Carnitine C6:0	FA	CAR	260.187	259.178	[M+H]+	C13H25NO4	LMFA07070070	6418-78-6	6426853	HMDB0000705	70749	5673	C02301	10148	9343	4525.7	10354	3549.3	9709.8	25051	12838	25415	24682	12648	12659	9003.8	10574	14265	8219.3	14232	64391	10750	21517	17320	36498	ko04714
LIPID-P-0009	Carnitine C6-OH	FA	CAR	276.182	275.173	[M+H]+	C13H25NO5	LMFA07070072	-	53481624	HMDB0013130	-	-	C02301	9	9	9	9	9	2891.4	2224.6	943.8	9	9	9	9	9	9	2355.1	9	1941.8	4466.5	2965	1855.7	5554.9	3841.8	ko04714
LIPID-P-0010	Carnitine C8:0	FA	CAR	288.218	287.21	[M+H]+	C15H29NO4	LMFA07070095	25243-95-2	11953814	HMDB0000791	18102	-	C02301	7038.6	4521.4	9	4242.3	2965.4	4525.4	12231	4643.3	11903	12671	6803.9	5494.8	5340.7	4133.4	8209.2	4198.5	7054.2	30254	5847	10389	12783	17063	ko04714
LIPID-P-0013	Carnitine C10:0	FA	CAR	316.25	315.241	[M+H]+	C17H33NO4	LMFA07070059	1492-27-9	10245190	HMDB0000651	68830	5623	C02301	8260.5	5090.2	2526.8	6074.9	3630.5	4174.2	14435	4826.1	24465	19724	6673.2	7651.8	4674.2	5365.9	6465.9	5367.6	7071.4	35560	6305.3	11761	9059.1	29996	ko04714
LIPID-P-0014	Carnitine C12:0	FA	CAR	344.281	343.272	[M+H]+	C19H37NO4	LMFA07070062	25518-54-1	168381	HMDB0002250	77086	6573	C02301	5251.2	4025.1	1181.5	5644.8	1253.3	4989.5	16455	7784.8	20087	19175	6423.6	4906.6	3470.3	5565.2	7679.4	5210.3	5067.2	36012	5576	15647	6484.6	23724	ko04714
LIPID-P-0017	Carnitine C14:0	FA	CAR	372.313	371.304	[M+H]+	C21H41NO4	LMFA07070102	25597-07-3	53477791	HMDB0005066	84634	-	C02301	40937	24465	12568	26805	12577	12302	58603	34581	89352	85461	26005	25576	10239	18367	23792	17162	29639	179270	29209	56045	40917	109340	ko04714
LIPID-P-0019	Carnitine C12:1-2OH	FA	CAR	374.255	373.246	[M+H]+	C19H35NO6	LMFA07070083	-	71464543	-	-	-	C02301	28677	18166	17686	21793	17526	20550	22513	12323	29736	18909	21843	20746	22382	25250	34712	29140	34611	33099	20411	28094	58448	25622	ko04714
LIPID-P-0020	Carnitine C14-OH	FA	CAR	388.307	387.298	[M+H]+	C21H41NO5	LMFA07070045	-	71464541	-	-	-	C02301	9	810.04	9	9	9	715.68	4092.1	9	9	4331.7	9	9	9	9	2442.3	9	9	5904.8	9	2523.5	9	2420.1	ko04714
LIPID-P-0021	Carnitine C16:0	FA	CAR	400.344	399.335	[M+H]+	C23H45NO4	LMFA07070004	2364-67-2	11953816	HMDB0000222	17490	5231	C02990	304510	164830	119040	174100	64387	52713	386050	218250	633820	539840	194530	162830	67822	150760	178440	136590	272530	1083000	180360	356010	272580	579190	ko00071,ko01212
LIPID-P-0022	Carnitine C16-OH	FA	CAR	416.339	415.33	[M+H]+	C23H45NO5	LMFA07070113	195207-76-2	126456228	HMDB0013336	-	-	C02301	9646	4573.9	9	4036.1	1485.5	2717	12313	5071.4	20039	22242	5689.7	5106.9	2231.1	6114.6	8286.9	4489.5	6881	42415	6083.9	10821	6999.3	21335	ko04714
LIPID-P-0023	Carnitine C18:0	FA	CAR	428.375	427.366	[M+H]+	C25H49NO4	LMFA07070008	25597-09-5	52922056	HMDB0000848	84644	5811	C02301	117260	88048	49115	89653	37947	47369	159000	132450	231900	254060	91278	177880	64417	79352	114580	91165	153350	457310	81850	159470	164470	294350	ko04714
LIPID-P-0024	Carnitine C20:0	FA	CAR	456.404	455.397	[M+H]+	C27H53NO4	LMFA07070052	-	53477833	-	-	-	C02301	2442.4	2822.4	1583.3	6013.2	9	9	9	6274.1	6386.9	5949.6	3149.2	5428.5	1911.8	1759.7	3299.4	2033.3	2493.2	12769	1429.7	2988.7	5549.7	6292.3	ko04714
LIPID-P-0025	Carnitine C18-OH	FA	CAR	444.37	443.361	[M+H]+	C25H49NO5	LMFA07070043	-	71464560	-	-	-	C02301	4533.1	3923	2952.4	4199.4	1924.4	2699.6	9253	7280.9	14062	16881	6292.6	7582.2	3204.8	3671.3	4767	1980.8	6738	31988	5655.8	8747.8	10447	17863	ko04714
LIPID-P-0027	Carnitine C4:1-2OH	FA	CAR	262.129	261.121	[M+H]+	C11H19NO6	LMFA07070101	-	71464481	HMDB0061717	-	-	C02301	9	9	9	9	9	9	9	9	9	9	9	9	9	9	9	9	9	7499.9	4837.1	9	9	5515.9	ko04714
LIPID-P-0028	Carnitine C5:1	FA	CAR	244.155	243.147	[M+H]+	C12H21NO4	LMFA07070108	64681-36-3	91825636	HMDB0002366	85520	-	C02301	9	9	9	9	9	9	9	9	9	9	9	9	9	9	9	9	9	2831.1	9	9	9	9	ko04714
LIPID-P-0029	Carnitine C6:1	FA	CAR	258.171	257.163	[M+H]+	C13H23NO4	LMFA07070031	-	53481638	HMDB0013161	-	-	C02301	9	9	9	9	9	9	9	9	9	9	9	9	9	9	9	9	9	9	9	1685.4	9	9	ko04714
LIPID-P-0035	Carnitine C12:1	FA	CAR	342.265	341.257	[M+H]+	C19H35NO4	-	-	53481699	HMDB0013326	89717	-	C02301	2326.3	1672.3	9	9	9	9	3216.2	1390.8	5557.8	4103.7	1374.9	9	9	9	2138.5	1146.3	1114.4	10733	9	3969.4	9	6247.8	ko04714
LIPID-P-0037	Carnitine C14:1	FA	CAR	370.297	369.288	[M+H]+	C21H39NO4	LMFA07070057	835598-21-5	22833575	HMDB0002014	73060	6437	C02301	20038	8486.1	4475.3	9595.3	3802.5	3205.3	29270	13504	44061	40259	13096	11136	2973.2	8455.2	8931.3	8048.3	14544	111020	11018	30951	18674	69606	ko04714
LIPID-P-0038	Carnitine C14:1-OH	FA	CAR	386.292	385.283	[M+H]+	C21H39NO5	-	-	53481699	HMDB0013330	-	-	C02301	1510.5	9	9	9	9	9	1872	1143.6	2891.3	1849.8	9	1122.5	9	9	9	9	9	5438.1	9	1920.7	2399	3514.4	ko04714
LIPID-P-0039	Carnitine C16:1	FA	CAR	398.328	397.319	[M+H]+	C23H43NO4	LMFA07070097	-	53477817	HMDB0006317	86031	-	C02301	77958	45069	30074	40651	14568	11772	80095	67088	166320	142190	41468	47494	12921	40392	39386	35275	66363	333140	39791	81418	67694	185280	ko04714
LIPID-P-0040	Carnitine C16:1-OH	FA	CAR	414.322	413.314	[M+H]+	C23H43NO5	LMFA07070044	-	71464549	HMDB0013333	-	-	C02301	2302.3	2154.4	9	1526.2	9	9	6860.3	1985.2	8271.6	8544.6	5177.7	3144.7	9	9	9	9	4938.7	19885	2760.6	4422.1	3087.4	13887	ko04714
LIPID-P-0042	Carnitine C18:1	FA	CAR	426.36	425.351	[M+H]+	C25H47NO4	LMFA07070096	38677-66-6	46907933	HMDB0005065	84651	-	C02301	370030	146250	131840	172180	77183	50716	368230	266700	692090	563780	212730	223000	49877	140450	167400	184520	279110	1214400	150970	332790	323620	736480	ko04714
LIPID-P-0045	Carnitine C18:1-OH	FA	CAR	442.355	441.345	[M+H]+	C25H47NO5	LMFA07070025	-	71464558	HMDB0013339	-	-	C02301	12019	5598.1	2725	6106.8	2477.1	1852.5	22279	13313	30660	27651	9138.5	10012	2074.3	4588	6684.9	5455.9	9693.4	54846	4512.3	8620.7	11996	37307	ko04714
LIPID-P-0047	Carnitine C14:2	FA	CAR	368.281	367.272	[M+H]+	C21H37NO4	LMFA07070020	-	71464539	HMDB0013331	-	-	C02301	9	9	9	9	9	9	4582.7	1372.1	6829.6	5695.9	9	2634.4	9	1683.1	9	9	1855.7	13552	1636.7	3444.2	9	9385.1	ko04714
LIPID-P-0048	Carnitine C16:2	FA	CAR	396.313	395.304	[M+H]+	C23H41NO4	LMFA07070021	1911579-97-9	71464545	HMDB0013334	-	-	C02301	6640.7	3618.9	3510.6	5156.2	2828.9	1555.2	11846	7745.3	24248	19893	6495.7	5895.8	9	3456.7	4237.2	5105	6609.8	46486	4300.7	10474	7490.2	22264	ko04714
LIPID-P-0049	Carnitine C18:2	FA	CAR	424.344	423.335	[M+H]+	C25H45NO4	LMFA07070009	36816-10-1	6450015	HMDB0006469	84098	-	C02301	58539	30124	29315	41537	12935	10898	89648	67539	213110	138650	56781	35668	9003.7	32707	41419	32660	41609	353290	21366	81583	60848	168250	ko04714
LIPID-P-0050	Carnitine C20:2	FA	CAR	452.374	451.366	[M+H]+	C27H49NO4	LMFA07070011	-	71464509	-	-	-	C02301	19391	9855.9	7602.1	17032	3842.9	2608.7	25883	26023	47264	33300	14902	14019	3864.4	7179.7	14733	4609.1	10864	66266	4036	12919	19737	33595	ko04714
LIPID-P-0051	Carnitine C18:2-OH	FA	CAR	440.339	439.33	[M+H]+	C25H45NO5	LMFA07070042	-	71464556	-	-	-	C02301	3367.8	9	9	2380.2	9	9	5340.8	3781.5	12486	11364	2337.6	2717.2	9	9	2330.6	9	1471.2	19891	9	3394.5	2257.7	10580	ko04714
LIPID-P-0052	Cholesterol	ST	Cho	369.4	386.355	[M-H2O+H]+	C27H46O	LMST01010001	-	5997	HMDB0000067	16113	-	C00187	1101200	1379700	1379500	836040	1107100	1352400	1002300	640730	1567500	1243000	1424900	1778100	1896300	1869600	1026300	1400800	1415300	1498300	1682500	1390900	1698500	1872200	ko00100,ko00120,ko00140,ko00981,ko01100,ko04148,ko04913,ko04925,ko04927,ko04934,ko04975,ko04976,ko04977,ko04979,ko05200,ko05217,ko05417
LIPID-P-0095	SPH(d16:1)	SP	SPH	272.259	271.251	[M+H]+	C16H33NO2	LMSP01040008	-	14767871	-	-	-	C00836	1314000	1199400	888190	1023000	758390	805230	1247800	608840	1241600	911250	1337000	1171500	1129000	1235700	1213900	1241100	1539300	1686000	1417900	1678900	11732000	1718700	ko00600,ko01100,ko04071
LIPID-P-0096	SPH(d18:1)	SP	SPH	300.29	299.282	[M+H]+	C18H37NO2	LMSP01010001	-	5280335	-	-	-	C00836	77637	42396	24236	35883	9	39977	27048	21850	38252	35834	19557	115900	45933	46873	73356	38969	74750	44629	38010	75795	48067	124840	ko00600,ko01100,ko04071
LIPID-P-0102	Cer(d18:0/16:0)	SP	Cer	540.536	539.528	[M+H]+	C34H69NO3	LMSP02020001	-	5283572	HMDB0011760	67042	-	C00195	41156	53498	32774	41226	27053	18164	13088	18925	53854	65253	37509	44517	28631	42849	20268	53863	30119	66043	26292	42911	54569	66027	ko00600,ko01100,ko04071,ko04217,ko04722,ko04920,ko04931,ko04933,ko05140,ko05415
LIPID-P-0109	Cer(d18:1/16:0)	SP	Cer	538.52	537.512	[M+H]+	C34H67NO3	LMSP02010004	-	5283564	HMDB0004949	72959	7202	C00195	450430	799250	512080	853800	326920	413890	136050	230450	601140	517030	389300	625030	577730	298450	324260	645860	484840	674760	406800	200270	511610	695230	ko00600,ko01100,ko04071,ko04217,ko04722,ko04920,ko04931,ko04933,ko05140,ko05415
LIPID-P-0111	Cer(d18:1/18:0)	SP	Cer	566.551	565.543	[M+H]+	C36H71NO3	LMSP02010006	-	5283565	HMDB0004950	72961	7203	C00195	184180	302310	285870	140320	54510	200530	87665	156740	289110	184540	213370	228090	115460	382500	148360	182300	148930	381690	236410	314690	388470	649220	ko00600,ko01100,ko04071,ko04217,ko04722,ko04920,ko04931,ko04933,ko05140,ko05415
LIPID-P-0113	Cer(d18:1/20:0)	SP	Cer	594.583	593.575	[M+H]+	C38H75NO3	LMSP02010007	-	5283566	HMDB0004951	72962	7204	C00195	105230	127790	60212	116910	84597	109870	49362	66864	126660	201320	107060	162780	92294	163490	150780	96128	211750	224430	118650	192160	164000	156380	ko00600,ko01100,ko04071,ko04217,ko04722,ko04920,ko04931,ko04933,ko05140,ko05415
LIPID-P-0116	Cer(d18:1/23:0)	SP	Cer	636.629	635.622	[M+H]+	C41H81NO3	LMSP02010021	67605-84-9	52931115	HMDB0000950	84372	5896	C00195	652020	191610	83425	511790	293750	137390	760660	75863	250200	701120	167020	236430	470270	1162500	237250	776850	252710	426850	338210	119760	264090	1180500	ko00600,ko01100,ko04071,ko04217,ko04722,ko04920,ko04931,ko04933,ko05140,ko05415
LIPID-P-0117	Cer(d18:1/24:0)	SP	Cer	650.645	649.637	[M+H]+	C42H83NO3	LMSP02010012	-	5283571	HMDB0004956	72965	7209	C00195	603130	919920	1108300	1208600	229850	1207700	719000	964150	665660	1010400	233600	966380	227720	573480	1576200	1374100	657920	1113600	975610	1692300	810640	4160100	ko00600,ko01100,ko04071,ko04217,ko04722,ko04920,ko04931,ko04933,ko05140,ko05415
LIPID-P-0122	Cer(d18:1/20:1)	SP	Cer	592.567	591.559	[M+H]+	C38H73NO3	-	-	-	-	-	-	C00195	36737	37799	37842	30544	28268	53273	14264	31029	65305	85965	58161	147420	34207	65218	53226	38390	77536	128910	53760	103600	143600	93140	ko00600,ko01100,ko04071,ko04217,ko04722,ko04920,ko04931,ko04933,ko05140,ko05415
LIPID-P-0124	Cer(d18:1/24:1)	SP	Cer	648.629	647.622	[M+H]+	C42H81NO3	LMSP02010009	-	5283568	HMDB0004953	74450	7206	C00195	310630	1353700	585220	1037400	305840	641620	479710	298570	784380	738870	761750	862530	445070	592360	482680	445620	414440	581000	708730	846110	652560	1437300	ko00600,ko01100,ko04071,ko04217,ko04722,ko04920,ko04931,ko04933,ko05140,ko05415
LIPID-P-0125	Cer(d18:1/26:1)	SP	Cer	676.661	675.653	[M+H]+	C44H85NO3	LMSP02010010	-	5283569	-	-	-	C00195	77790	103730	75454	81814	54643	176850	49269	78798	165390	245040	137160	252560	109000	112330	141370	75037	213180	257650	121640	179010	193370	207180	ko00600,ko01100,ko04071,ko04217,ko04722,ko04920,ko04931,ko04933,ko05140,ko05415
LIPID-P-0160	Coenzyme Q9	PR	CoQ	795.629	794.621	[M+H]+	C54H82O4	LMPR02010004	303-97-9	5280473	HMDB0006707	18160	-	C01967	7702.8	13002	8088.4	17419	12983	12884	6513	9	19186	8209.9	14296	10906	9	4463	8131	5358.3	4854.3	21069	15462	23394	19918	14969	-
LIPID-P-0161	Coenzyme Q10	PR	CoQ	863.691	862.684	[M+H]+	C59H90O4	LMPR02010001	303-98-0	5281915	HMDB0001072	46245	-	C11378	238680	289430	322120	289670	247870	368030	258920	198380	646790	314670	264220	463910	396410	392080	443210	442220	308140	350570	452790	392670	576550	377310	ko04216
LIPID-P-0174	DG(16:0_18:0)	GL	DG	614.582	596.538	[M+NH4]+	C37H72O5	LMGL02010020	-	9543688	HMDB0007100	86975	4274	C00165	4551500	3784700	2541500	3502700	2088600	4143800	2846900	1558800	2109500	3910300	1732300	2970500	4987800	3808400	3032800	3778700	3661100	1252400	2729300	4273800	3003500	3937200	ko01521,ko04010,ko04012,ko04014,ko04015,ko04020,ko04024,ko04062,ko04064,ko04066,ko04071,ko04072,ko04261,ko04270,ko04361,ko04370,ko04371,ko04540,ko04611,ko04613,ko04625,ko04650,ko04658,ko04659,ko04660,ko04662,ko04664,ko04666,ko04713,ko04714,ko04720,ko04722,ko04723,ko04724,ko04725,ko04726,ko04728,ko04730,ko04745,ko04750,ko04911,ko04912,ko04915,ko04916,ko04918,ko04919,ko04920,ko04921,ko04923,ko04925…
LIPID-P-0175	DG(14:0_20:0)	GL	DG	614.582	596.538	[M+NH4]+	C37H72O5	LMGL02010388	-	53477955	HMDB0007020	88798	-	C00641	63326	48143	19305	20193	6523.9	37508	17633	12633	26019	18893	10059	17141	35277	37549	9	34223	20988	8903.7	10161	8482.5	55895	38694	ko00561,ko00562,ko00564,ko01100,ko04070,ko04730
LIPID-P-0178	DG(18:0_18:0)	GL	DG	642.613	624.569	[M+NH4]+	C39H76O5	LMGL02010002	-	102615	HMDB0007158	-	-	C00641	3097600	5446100	4188100	2621700	920470	4210100	3106700	1565500	3722600	5778600	3024300	1851400	1926400	2807900	4677100	5475700	1833400	4985800	3942400	1524900	3902500	3149400	ko00561,ko00562,ko00564,ko01100,ko04070,ko04730
LIPID-P-0180	DG(14:0_22:0)	GL	DG	642.613	624.569	[M+NH4]+	C39H76O5	LMGL02010395	-	53477963	HMDB0007028	88802	-	C00641	36119	28590	17047	14333	32965	17080	12237	15889	12773	20077	11536	9	21954	35567	27044	22584	9	10744	9	19488	26391	18903	ko00561,ko00562,ko00564,ko01100,ko04070,ko04730
LIPID-P-0188	DG(14:0_16:1)	GL	DG	556.503	538.46	[M+NH4]+	C33H62O5	LMGL02010379	-	53477950	HMDB0007012	84386	-	C00641	127510	151440	158920	103920	138240	108800	66416	77027	137330	164120	147580	149170	145050	140520	82050	113340	108860	168830	180570	212790	216720	228960	ko00561,ko00562,ko00564,ko01100,ko04070,ko04730
LIPID-P-0191	DG(14:0_18:1)	GL	DG	584.535	566.491	[M+NH4]+	C35H66O5	LMGL02010384	-	53477952	HMDB0007014	88809	-	C00641	567270	495660	289970	265890	165410	113450	148130	97493	168910	529510	324320	108780	112600	402110	118820	163380	181000	414760	235620	637130	366110	472540	ko00561,ko00562,ko00564,ko01100,ko04070,ko04730
LIPID-P-0192	DG(16:0_16:1)	GL	DG	584.535	566.491	[M+NH4]+	C35H66O5	LMGL02010010	-	9543678	HMDB0007099	84394	4264	C00165	1528600	1496300	625560	767030	398680	261520	409650	193680	370440	1139300	979340	254580	324280	875900	383210	384030	440590	1297500	798490	1052500	1059500	898730	ko01521,ko04010,ko04012,ko04014,ko04015,ko04020,ko04024,ko04062,ko04064,ko04066,ko04071,ko04072,ko04261,ko04270,ko04361,ko04370,ko04371,ko04540,ko04611,ko04613,ko04625,ko04650,ko04658,ko04659,ko04660,ko04662,ko04664,ko04666,ko04713,ko04714,ko04720,ko04722,ko04723,ko04724,ko04725,ko04726,ko04728,ko04730,ko04745,ko04750,ko04911,ko04912,ko04915,ko04916,ko04918,ko04919,ko04920,ko04921,ko04923,ko04925…
LIPID-P-0196	DG(16:0_18:1)	GL	DG	612.566	594.522	[M+NH4]+	C37H70O5	LMGL02010006	-	5282283	HMDB0007102	75466	4260	C13861	34733000	11556000	16381000	19974000	8627500	4226700	9017500	8466500	7686900	18872000	13889000	6307900	9158400	19125000	9232000	14963000	9487900	21145000	18308000	29634000	28758000	37943000	-
LIPID-P-0201	DG(18:0_18:1)	GL	DG	640.597	622.554	[M+NH4]+	C39H74O5	LMGL02010043	-	6443547	HMDB0007160	75468	-	C00641	6340900	4496000	1950700	4251800	3214900	1393700	2529500	2852800	4998700	5085700	1830100	1430200	2133800	5061700	2753700	9378800	2819500	9244200	3630300	6451500	9682600	6898800	ko00561,ko00562,ko00564,ko01100,ko04070,ko04730
LIPID-P-0210	DG(14:0_18:2)	GL	DG	582.519	564.475	[M+NH4]+	C35H64O5	LMGL02010385	-	53477978	HMDB0007043	88784	-	C00641	290570	309220	225300	274600	97638	158710	124190	220190	221360	490720	333110	57157	137200	211940	137450	119330	69380	319600	101790	428240	445900	309970	ko00561,ko00562,ko00564,ko01100,ko04070,ko04730
LIPID-P-0211	DG(16:1_16:1)	GL	DG	582.519	564.475	[M+NH4]+	C35H64O5	LMGL02010011	-	9543679	HMDB0007128	84417	-	C00641	283430	560070	330420	268060	56651	74811	132680	80741	95620	215760	262610	86533	118170	201720	141500	172570	152660	533250	313070	331060	369350	335050	ko00561,ko00562,ko00564,ko01100,ko04070,ko04730
LIPID-P-0213	DG(16:1_18:1)	GL	DG	610.55	592.507	[M+NH4]+	C37H68O5	LMGL02010026	-	9543694	HMDB0007131	88500	4281	C00641	4326600	4293400	1478300	2221000	1256200	778780	1095300	890070	1134200	2027100	2419600	672600	1137700	2436100	766730	1559300	1250900	3236200	2286800	2894500	3669500	4814900	ko00561,ko00562,ko00564,ko01100,ko04070,ko04730
LIPID-P-0214	DG(16:0_18:2)	GL	DG	610.55	592.507	[M+NH4]+	C37H68O5	LMGL02010027	-	9543695	HMDB0007103	82927	-	C00641	13194000	11153000	7274600	7574700	2937800	2815400	5376100	3751600	4794100	13073000	6469300	2153100	3390700	9711800	6943200	6845700	3374400	8421000	7300300	17506000	9586800	15214000	ko00561,ko00562,ko00564,ko01100,ko04070,ko04730
LIPID-P-0217	DG(18:0_18:2)	GL	DG	638.582	620.538	[M+NH4]+	C39H72O5	LMGL02010050	-	6441562	HMDB0007161	77097	-	C00641	2221200	1798500	1135200	2307500	699460	563970	847040	760070	784180	2633400	926870	652490	739500	2192000	983060	1442200	863090	1874400	1775100	3614400	3224000	3237600	ko00561,ko00562,ko00564,ko01100,ko04070,ko04730
LIPID-P-0219	DG(18:1_20:1)	GL	DG	666.613	648.569	[M+NH4]+	C41H76O5	LMGL02010090	-	9543756	HMDB0007224	84436	4400	C00165	722360	507730	471740	693720	539370	376830	305820	264740	1058300	704770	432680	269840	160960	483330	410370	780290	366220	517160	542530	1412000	1382800	1123000	ko01521,ko04010,ko04012,ko04014,ko04015,ko04020,ko04024,ko04062,ko04064,ko04066,ko04071,ko04072,ko04261,ko04270,ko04361,ko04370,ko04371,ko04540,ko04611,ko04613,ko04625,ko04650,ko04658,ko04659,ko04660,ko04662,ko04664,ko04666,ko04713,ko04714,ko04720,ko04722,ko04723,ko04724,ko04725,ko04726,ko04728,ko04730,ko04745,ko04750,ko04911,ko04912,ko04915,ko04916,ko04918,ko04919,ko04920,ko04921,ko04923,ko04925…
LIPID-P-0224	DG(16:1_18:2)	GL	DG	608.535	590.491	[M+NH4]+	C37H66O5	LMGL02010031	-	9543699	HMDB0007132	84419	4319	C00641	1668900	1751000	974140	1312900	405490	461820	535840	437650	447100	1144800	1638600	340120	518110	1041600	663360	717490	533370	1405600	973310	1717400	1392400	1941100	ko00561,ko00562,ko00564,ko01100,ko04070,ko04730
LIPID-P-0225	DG(16:0_18:3)	GL	DG	608.535	590.491	[M+NH4]+	C37H66O5	LMGL02010032	-	9543700	HMDB0007105	88449	-	C00641	504730	596480	321040	307410	157230	158820	181640	156580	181820	414730	310170	125890	229660	504860	292450	259120	154040	556360	470110	436580	528770	715860	ko00561,ko00562,ko00564,ko01100,ko04070,ko04730
LIPID-P-0227	DG(16:1_20:2)	GL	DG	636.566	618.522	[M+NH4]+	C39H70O5	LMGL02010061	-	9543727	HMDB0007138	88496	-	C00641	134880	86888	54791	70755	37333	27566	47328	44626	62777	109540	40496	31849	32002	75343	47984	72009	41399	92170	74367	125480	126350	210520	ko00561,ko00562,ko00564,ko01100,ko04070,ko04730
LIPID-P-0229	DG(18:1_18:2)	GL	DG	636.566	618.522	[M+NH4]+	C39H70O5	LMGL02010056	-	9543722	HMDB0007219	75450	-	C00641	16552000	12143000	9891800	18611000	7199500	4642000	7173200	9160400	12837000	24079000	11873000	4535800	6657300	17884000	7191800	15412000	9209800	22046000	13637000	20280000	30246000	27068000	ko00561,ko00562,ko00564,ko01100,ko04070,ko04730
LIPID-P-0238	DG(16:1_18:3)	GL	DG	606.519	588.475	[M+NH4]+	C37H64O5	LMGL02010035	-	9543703	HMDB0007134	88497	-	C00641	388970	222550	222270	257190	108690	89089	150960	146070	70432	233360	314850	140860	178710	224270	225420	273650	96186	326810	187100	359100	413600	430060	ko00561,ko00562,ko00564,ko01100,ko04070,ko04730
LIPID-P-0239	DG(16:0_20:4)	GL	DG	634.55	616.507	[M+NH4]+	C39H68O5	LMGL02010070	-	9543736	HMDB0007112	77096	-	C00165	259890	285550	327950	258990	235010	289790	206760	153850	268190	427580	207150	501550	656620	1114800	328930	669450	558390	811450	812990	811910	554530	526290	ko01521,ko04010,ko04012,ko04014,ko04015,ko04020,ko04024,ko04062,ko04064,ko04066,ko04071,ko04072,ko04261,ko04270,ko04361,ko04370,ko04371,ko04540,ko04611,ko04613,ko04625,ko04650,ko04658,ko04659,ko04660,ko04662,ko04664,ko04666,ko04713,ko04714,ko04720,ko04722,ko04723,ko04724,ko04725,ko04726,ko04728,ko04730,ko04745,ko04750,ko04911,ko04912,ko04915,ko04916,ko04918,ko04919,ko04920,ko04921,ko04923,ko04925…
LIPID-P-0240	DG(18:2_18:2)	GL	DG	634.55	616.507	[M+NH4]+	C39H68O5	LMGL02010063	-	9543729	HMDB0007248	77127	4371	C00641	7256100	5174000	4755200	4712700	2056100	2245400	3242600	3297200	3753100	7807700	4715600	1461500	2087900	5863200	4116900	3161500	2076900	6285300	2825800	9444100	8257400	11196000	ko00561,ko00562,ko00564,ko01100,ko04070,ko04730
LIPID-P-0242	DG(18:1_20:3)	GL	DG	662.582	644.538	[M+NH4]+	C41H72O5	LMGL02010110	-	9543776	HMDB0007227	84437	-	C00641	138820	62823	58768	64178	51832	55405	35353	41330	52535	129520	49432	39682	50099	119720	53207	110040	87283	127480	67198	167340	176010	148080	ko00561,ko00562,ko00564,ko01100,ko04070,ko04730
LIPID-P-0245	DG(18:0_22:4)	GL	DG	690.596	672.569	[M+NH4]+	C43H76O5	LMGL02010194	-	9543859	HMDB0007176	84435	-	C00641	40046	53116	65795	69698	41384	63538	43227	36430	35051	78285	58891	85808	142420	240240	65983	138430	184010	122390	88238	76802	162990	108550	ko00561,ko00562,ko00564,ko01100,ko04070,ko04730
LIPID-P-0247	DG(18:2_18:3)	GL	DG	632.535	614.491	[M+NH4]+	C39H66O5	LMGL02010071	-	9543737	HMDB0007250	89198	-	C00641	243860	336050	245170	432110	155850	179170	138390	257930	178880	380330	213840	63964	187380	354860	250050	210840	182250	521900	209930	683980	461550	605800	ko00561,ko00562,ko00564,ko01100,ko04070,ko04730
LIPID-P-0248	DG(16:1_20:4)	GL	DG	632.535	614.491	[M+NH4]+	C39H66O5	LMGL02010077	-	9543743	HMDB0007141	88489	-	C00641	48722	75525	46059	47515	31045	45425	41735	28517	15589	59705	52487	50290	99688	88960	77380	118320	65753	116280	114690	117620	60330	89150	ko00561,ko00562,ko00564,ko01100,ko04070,ko04730
LIPID-P-0252	DG(18:1_20:4)	GL	DG	660.566	642.522	[M+NH4]+	C41H70O5	LMGL02010121	-	9543786	HMDB0007228	75449	-	C00641	437060	437140	647710	380890	228780	428990	351650	173640	257480	621950	362830	623330	771650	1176400	385910	1050600	940790	1063000	982010	1162000	875330	1059900	ko00561,ko00562,ko00564,ko01100,ko04070,ko04730
LIPID-P-0253	DG(16:0_22:5)	GL	DG	660.557	642.522	[M+NH4]+	C41H70O5	LMGL02010150	-	53478030	HMDB0007119	88478	-	C00641	40313	82741	97918	37304	22346	37269	32116	10516	22064	61662	28412	33538	92241	167780	64059	108360	104800	143750	78766	93689	90677	146790	ko00561,ko00562,ko00564,ko01100,ko04070,ko04730
LIPID-P-0257	DG(18:1_22:4)	GL	DG	688.597	670.554	[M+NH4]+	C43H74O5	LMGL02010204	-	9543869	HMDB0007234	84438	-	C00641	170240	242850	287850	169200	75803	216300	102790	113990	201720	323010	154190	196200	223220	554470	203700	744820	361630	554380	123640	576610	439890	741640	ko00561,ko00562,ko00564,ko01100,ko04070,ko04730
LIPID-P-0259	DG(18:2_20:4)	GL	DG	658.55	640.507	[M+NH4]+	C41H68O5	LMGL02010131	-	9543796	HMDB0007257	89203	-	C00641	158650	151200	213410	134270	108950	158310	117310	87229	96478	196270	140880	171360	393370	475540	235790	240760	336480	393700	273830	482590	302790	329990	ko00561,ko00562,ko00564,ko01100,ko04070,ko04730
LIPID-P-0261	DG(16:0_22:6)	GL	DG	658.55	640.507	[M+NH4]+	C41H68O5	LMGL02010162	-	9543827	HMDB0007121	82949	-	C00641	15244	35622	50032	22560	25479	57149	37474	8088.1	14187	54403	33912	120440	169010	224620	107710	134200	186050	173350	183810	305780	103940	141120	ko00561,ko00562,ko00564,ko01100,ko04070,ko04730
LIPID-P-0269	DG(18:1_22:6)	GL	DG	684.561	666.522	[M+NH4]+	C43H70O5	-	-	53478083	HMDB0007208	88551	-	C00641	37833	35805	50766	26141	47989	45493	52277	15780	11608	78876	33816	63137	105600	182570	101690	165910	185130	215210	234240	279890	126350	290850	ko00561,ko00562,ko00564,ko01100,ko04070,ko04730
LIPID-P-0274	MG(16:0)	GL	MG	348.321	330.277	[M+NH4]+	C19H38O4	LMGL01010001	32899-41-5	3084463	HMDB0011564	75542	-	C01885	153610	139780	101460	114590	120000	95126	128030	92272	180090	106380	128030	152630	163420	158130	152360	166840	195970	143600	135520	185600	217750	165300	ko00561,ko01100,ko04714,ko04923,ko04975,ko04977
LIPID-P-0276	MG(18:0)	GL	MG	376.352	358.308	[M+NH4]+	C21H42O4	LMGL01010003	22610-61-3	15560610	HMDB0011131	75550	-	C01885	121870	137860	113180	117270	117250	100690	106130	78398	165640	103790	116850	168310	143190	168330	140210	167170	195870	129080	133090	150990	201950	164430	ko00561,ko01100,ko04714,ko04923,ko04975,ko04977
LIPID-P-0294	HexCer(d18:1/18:0)	SP	HexCer	728.604	727.596	[M+H]+	C42H81NO8	LMSP0501AA05	-	11958364	HMDB0004972	84719	7225	C01190	268140	349040	253860	300800	260020	180380	110530	87221	631370	278450	90731	283020	255410	384930	271070	200430	531820	392910	377140	510790	384930	738440	ko00600,ko01100
LIPID-P-0297	HexCer(d18:1/22:0)	SP	HexCer	784.667	783.659	[M+H]+	C46H89NO8	LMSP0501AA07	-	10373084	HMDB0004974	62107	7227	C01190	100110	100570	119790	60515	112470	46221	40627	68703	242100	136350	31593	79207	60645	166190	94063	90334	148320	113900	106140	132330	273700	230320	ko00600,ko01100
LIPID-P-0302	HexCer(d18:1/16:1)	SP	HexCer	698.557	697.549	[M+H]+	C40H75NO8	-	-	-	-	-	-	C01190	9931.3	14892	6341.5	12795	7651.3	21813	20844	4323.4	22235	18300	9	30426	17008	9	19023	10946	22754	36336	25710	9493.2	24591	28409	ko00600,ko01100
LIPID-P-0303	HexCer(d18:1/18:1)	SP	HexCer	726.588	725.581	[M+H]+	C42H79NO8	LMSP0501AA27	-	20057355	HMDB0004970	139140	7223	C01190	41747	64297	39761	59023	52032	70399	33463	35333	152370	127290	53453	85594	102410	148690	92033	73359	167910	132230	117820	144060	123100	162960	ko00600,ko01100
LIPID-P-0304	HexCer(d18:1/20:1)	SP	HexCer	754.62	753.612	[M+H]+	C44H83NO8	-	-	-	-	-	-	C01190	82994	89640	109030	56563	49899	122970	39391	103540	212490	248070	182380	319820	85396	144620	143180	82264	222690	395970	126210	306520	333320	226940	ko00600,ko01100
LIPID-P-0305	HexCer(d18:1/22:1)	SP	HexCer	782.651	781.643	[M+H]+	C46H87NO8	-	-	-	-	-	-	C01190	128300	203870	197090	180560	146250	148600	103120	101600	311160	325360	97643	200860	178140	389440	219910	237870	309360	332390	263600	453370	386020	398800	ko00600,ko01100
LIPID-P-0306	HexCer(d18:1/24:1)	SP	HexCer	810.682	809.674	[M+H]+	C48H91NO8	LMSP0501AA08	-	20057357	HMDB0004975	76302	7228	C01190	330490	522090	412400	439000	393090	531390	254720	287070	781990	849910	357750	496710	461790	656520	454250	336160	600150	953260	507500	840950	570140	769840	ko00600,ko01100
LIPID-P-0331	SHexCer(d18:1:/16:0(OH))	SP	HexCer	796.8	795.517	[M+H]+	C40H77NO12S	-	-	-	-	-	-	C06125	90025	144650	146000	153750	98264	135220	122140	108330	198030	235540	129430	115520	122990	172780	136480	127950	143530	224300	154640	207680	160800	210950	ko00600,ko01100
LIPID-P-0332	SHexCer(d18:1:/16:0)	SP	HexCer	780.8	779.522	[M+H]+	C40H77NO11S	LMSP06020002	-	24779578	HMDB0012313	-	-	C06125	264070	445220	358250	313970	289690	265210	263070	260450	611440	602460	156270	257560	321010	599950	335820	252900	413150	460510	356950	524780	403750	496920	ko00600,ko01100
LIPID-P-0350	LPC(14:0/0:0)	GP	LPC	468.309	467.301	[M+H]+	C22H46NO7P	LMGP01050012	20559-16-4	460604	HMDB0010379	64489	-	C04230	82155	13124	67812	123170	19086	66744	80529	68955	19953	115750	26002	28600	83520	14838	25693	76956	167940	270710	122580	138930	61015	221950	ko00564,ko04148,ko05231
LIPID-P-0351	LPC(0:0/15:0)	GP	LPC	482.322	481.317	[M+H]+	C23H48NO7P	-	-	-	-	-	-	C04230	47721	10062	34985	55710	9586.2	19066	42856	24662	4736.2	50504	4852.7	9631.9	49595	6495.2	16541	43698	69206	111760	58676	56632	41458	106020	ko00564,ko04148,ko05231
LIPID-P-0352	LPC(15:0/0:0)	GP	LPC	482.322	481.317	[M+H]+	C23H48NO7P	LMGP01050016	-	24779458	HMDB0010381	580912	-	C04230	18283	3479.3	16745	27484	4333.8	16782	16188	18774	4796.7	18336	5635.5	10358	18759	7780.9	6235.3	19439	55726	79054	39861	36519	19589	67548	ko00564,ko04148,ko05231
LIPID-P-0353	LPC(0:0/16:0)	GP	LPC	496.34	495.332	[M+H]+	C24H50NO7P	LMGP01050074	-	460602	-	-	-	C04230	304990	39050	323770	410660	67199	175680	321920	269580	40534	475100	34489	54401	287450	40732	33432	347250	564840	972680	549950	538280	282960	842620	ko00564,ko04148,ko05231
LIPID-P-0354	LPC(16:0/0:0)	GP	LPC	496.34	495.332	[M+H]+	C24H50NO7P	LMGP01050018	-	460602	HMDB0010382	72998	-	C04230	157550	46517	158360	196950	51709	140410	155220	166390	66512	244180	51168	77942	188450	65875	65387	197390	337410	581400	400290	314160	133920	440890	ko00564,ko04148,ko05231
LIPID-P-0355	LPC(0:0/17:0)	GP	LPC	510.356	509.348	[M+H]+	C25H52NO7P	-	-	-	-	-	-	C04230	51018	23858	49006	55328	18004	38070	45836	32753	21978	56923	18060	44563	81472	33425	28721	100730	87011	179360	124620	93886	67207	177920	ko00564,ko04148,ko05231
LIPID-P-0356	LPC(17:0/0:0)	GP	LPC	510.356	509.348	[M+H]+	C25H52NO7P	LMGP01050024	50930-23-9	24779463	HMDB0012108	74340	-	C04230	73090	15095	49899	83123	21978	67959	53750	63794	35164	100080	32272	50911	70574	28371	45203	82614	159040	254890	133560	181850	108900	226450	ko00564,ko04148,ko05231
LIPID-P-0357	LPC(0:0/18:0)	GP	LPC	524.372	523.364	[M+H]+	C26H54NO7P	LMGP01050076	4421-58-3	24779491	HMDB0011128	76076	-	C04230	19516	8712.5	15127	20360	9058.6	18527	18885	17785	14099	33353	9948.6	19798	21714	12397	12827	19359	40572	70651	39592	40650	24405	59556	ko00564,ko04148,ko05231
LIPID-P-0358	LPC(18:0/0:0)	GP	LPC	524.372	523.364	[M+H]+	C26H54NO7P	LMGP01050026	-	497299	HMDB0010384	73858	-	C04230	42976	14684	38183	52410	20798	49633	54296	54203	39084	74223	25416	47485	59097	23679	28833	58847	96944	163160	105710	98544	61469	134710	ko00564,ko04148,ko05231
LIPID-P-0359	LPC(0:0/19:0)	GP	LPC	538.388	537.379	[M+H]+	C27H56NO7P	-	-	-	-	-	-	C04230	14711	5244.7	15665	10897	3766.6	13019	21639	13218	6902.4	13854	6548.9	17094	20207	7411	8534.7	19406	27710	80250	42614	34405	23983	46658	ko00564,ko04148,ko05231
LIPID-P-0360	LPC(19:0/0:0)	GP	LPC	538.388	537.379	[M+H]+	C27H56NO7P	LMGP01050041	-	24779472	-	-	-	C04230	13209	4755.5	10151	13274	6824.6	16584	15000	13004	14989	21701	13967	23801	17371	9495.8	15359	16517	32872	49323	29094	34228	27268	42860	ko00564,ko04148,ko05231
LIPID-P-0361	LPC(0:0/20:0)	GP	LPC	552.403	551.395	[M+H]+	C28H58NO7P	-	-	-	-	-	-	C04230	5587.9	3891.8	4721.4	6088.5	1546	4936.9	8674.3	6972.6	4037.5	9225.3	4932	7966	9288.8	4611.5	7156.6	6711.5	12460	26209	9529.5	17388	15616	19945	ko00564,ko04148,ko05231
LIPID-P-0362	LPC(20:0/0:0)	GP	LPC	552.403	551.395	[M+H]+	C28H58NO7P	LMGP01050045	108341-80-6	24779473	HMDB0010390	74968	-	C04230	26583	14099	20978	27062	11303	45259	32092	32611	30136	50605	28708	36374	24292	23579	27620	34499	45164	98301	40969	42843	56671	82293	ko00564,ko04148,ko05231
LIPID-P-0363	LPC(22:0/0:0)	GP	LPC	580.434	579.426	[M+H]+	C30H62NO7P	LMGP01050053	-	24779479	HMDB0010398	-	-	C04230	29288	15838	14252	18580	9284.5	41909	35496	23918	17749	37326	29508	27210	11210	22252	16740	21474	17705	67788	21667	22491	33608	40568	ko00564,ko04148,ko05231
LIPID-P-0368	LPC(16:1/0:0)	GP	LPC	494.325	493.317	[M+H]+	C24H48NO7P	LMGP01050021	76790-27-7	24779461	HMDB0010383	73851	-	C04230	1465100	105340	1065000	1502400	267650	817510	1109600	1010900	127020	1675900	159850	131540	1144600	90531	92298	1128300	2307700	3835300	2154000	1843400	995880	2889700	ko00564,ko04148,ko05231
LIPID-P-0369	LPC(17:1/0:0)	GP	LPC	508.339	507.332	[M+H]+	C25H50NO7P	LMGP01050002	-	42607442	-	-	-	C04230	29051	1854.9	16382	23256	2429.7	20215	25108	32129	9	38280	9	9	30707	4840.1	5431.5	32460	63586	103050	36730	57508	34950	74287	ko00564,ko04148,ko05231
LIPID-P-0370	LPC(0:0/18:1)	GP	LPC	522.356	521.348	[M+H]+	C26H52NO7P	LMGP01050079	-	24779492	-	-	-	C04230	596200	56325	503110	718500	136380	435820	606190	548210	69061	959070	71114	75539	554650	69480	55407	619660	1165500	1930100	1146000	1023600	498670	1508600	ko00564,ko04148,ko05231
LIPID-P-0371	LPC(18:1/0:0)	GP	LPC	522.356	521.348	[M+H]+	C26H52NO7P	LMGP01050029	-	53480465	HMDB0010385	86255	-	C04230	647030	59809	515770	785760	142940	415640	605120	548740	59304	904660	63750	77630	532890	73978	71813	618630	1056500	1849300	1167700	1003100	522460	1434700	ko00564,ko04148,ko05231
LIPID-P-0373	LPC(0:0/20:1)	GP	LPC	550.387	549.379	[M+H]+	C28H56NO7P	-	-	-	-	-	-	C04230	127460	9961.8	74075	167410	34961	79062	95778	89579	22309	182290	17582	26192	107710	8454.6	17875	116050	225380	322750	183090	185890	142440	335390	ko00564,ko04148,ko05231
LIPID-P-0374	LPC(20:1/0:0)	GP	LPC	550.387	549.379	[M+H]+	C28H56NO7P	LMGP01050047	-	52924051	HMDB0010391	88685	-	C04230	116570	16883	90669	149580	31879	82350	108780	91420	24694	194920	15608	24827	100870	14223	17704	117870	246040	354710	167290	173170	135270	324440	ko00564,ko04148,ko05231
LIPID-P-0378	LPC(0:0/18:2)	GP	LPC	520.34	519.332	[M+H]+	C26H50NO7P	-	-	-	-	-	-	C04230	557290	46731	402590	561310	144180	359150	567270	497840	52050	791940	69847	61629	374650	42651	62356	413990	697650	1451400	988630	1049200	412700	1326700	ko00564,ko04148,ko05231
LIPID-P-0379	LPC(18:2/0:0)	GP	LPC	520.34	519.332	[M+H]+	C26H50NO7P	LMGP01050034	22252-07-9	11005824	HMDB0010386	28733	-	C04230	513200	46834	416080	665860	147990	367830	599870	493340	50927	737650	73164	56005	383900	51672	60367	402330	735600	1385400	994910	993520	438630	1238900	ko00564,ko04148,ko05231
LIPID-P-0380	LPC(0:0/20:2)	GP	LPC	548.372	547.364	[M+H]+	C28H54NO7P	-	-	-	-	-	-	C04230	807290	54583	610790	1463000	225780	572750	754780	584250	55979	1152200	55341	70869	634870	55529	55694	694830	1147900	1776700	1004900	1013600	575890	2066700	ko00564,ko04148,ko05231
LIPID-P-0381	LPC(20:2/0:0)	GP	LPC	548.372	547.364	[M+H]+	C28H54NO7P	LMGP01050132	-	52924053	HMDB0010392	83055	-	C04230	740780	46525	530140	1290800	220710	565760	747860	607730	60069	1102900	41397	70761	672970	58846	60288	635220	1128000	1929100	1040600	1014400	541930	1915900	ko00564,ko04148,ko05231
LIPID-P-0383	LPC(18:3/0:0)	GP	LPC	518.325	517.317	[M+H]+	C26H48NO7P	LMGP01050038	-	24779469	HMDB0010388	88697	-	C04230	269330	16676	170470	262350	44979	125670	197880	178130	23668	259470	23551	31070	159280	19924	20398	209510	336970	705810	507820	415670	174880	590120	ko00564,ko04148,ko05231
LIPID-P-0384	LPC(20:3/0:0)	GP	LPC	546.356	545.348	[M+H]+	C28H52NO7P	LMGP01050133	1199257-41-4	53480467	HMDB0010393	74343	-	C04230	2827100	155060	1813300	4413400	672000	1572800	2467100	1752500	154980	2718000	168940	250390	2719400	160380	152060	2357500	4492600	5649700	4040000	2827800	1576100	4025200	ko00564,ko04148,ko05231
LIPID-P-0386	LPC(20:4/0:0)	GP	LPC	544.34	543.332	[M+H]+	C28H50NO7P	LMGP01050048	60701-99-7	24779476	HMDB0010395	74344	-	C04230	1173900	40989	1524900	2108100	391600	1055900	1233300	1079900	52488	1576400	48129	74714	1856200	74771	54490	1832600	2592400	3061400	2299600	1898400	822800	2484000	ko00564,ko04148,ko05231
LIPID-P-0387	LPC(0:0/22:4)	GP	LPC	572.372	571.364	[M+H]+	C30H54NO7P	-	-	-	-	-	-	C04230	6131500	120110	5197500	7422500	1441900	5327600	6900300	4666500	182130	7500000	159530	291800	6877900	286320	239140	8714800	11612000	16354000	8563200	8457600	5313600	13922000	ko00564,ko04148,ko05231
LIPID-P-0388	LPC(22:4/0:0)	GP	LPC	572.372	571.364	[M+H]+	C30H54NO7P	LMGP01050124	-	52924039	HMDB0010401	88953	-	C04230	6039400	122820	4763100	8615000	1524300	5162600	6380500	4578900	178170	7482200	146320	266240	6733700	306140	243190	8776000	13074000	14686000	9582500	8845000	5491600	15127000	ko00564,ko04148,ko05231
LIPID-P-0389	LPC(20:5/0:0)	GP	LPC	542.325	541.317	[M+H]+	C28H48NO7P	LMGP01050050	-	11757087	HMDB0010397	-	-	C04230	549640	17581	395940	672720	122440	303140	429180	344760	18208	422870	20271	27859	498540	18231	17940	464420	621080	944610	662530	404230	262390	696510	ko00564,ko04148,ko05231
LIPID-P-0391	LPC(22:5/0:0)	GP	LPC	570.364	569.348	[M+H]+	C30H52NO7P	LMGP01050142	-	53480475	HMDB0010402	74348	-	C04230	2538300	46357	1872300	4060900	633000	2459400	2682700	1846500	48463	3057300	58826	90320	3114700	90229	75612	3414900	3820700	4686200	2919700	2679400	1785000	4299200	ko00564,ko04148,ko05231
LIPID-P-0392	LPC(22:6/0:0)	GP	LPC	568.34	567.332	[M+H]+	C30H50NO7P	LMGP01050056	-	10415542	HMDB0010404	73873	-	C04230	531430	17341	398450	733670	114010	448220	529840	335870	17341	950180	20481	50336	1003600	55127	45699	992480	1692200	2472700	2302500	2150800	564690	1923000	ko00564,ko04148,ko05231
LIPID-P-0394	LPC(O-16:0)	GP	LPC-O	482.361	481.353	[M+H]+	C24H52NO6P	LMGP01060010	-	162126	-	-	-	C04230	259050	49527	232220	480730	45344	226890	242130	178080	75533	403290	97850	103950	387370	88485	106470	360560	720900	1066500	608070	504590	395260	849350	ko00564,ko04148,ko05231
LIPID-P-0395	LPC(O-18:0)	GP	LPC-O	510.392	509.385	[M+H]+	C26H56NO6P	LMGP01060014	-	2733532	HMDB0011149	75216	-	C04317	17004	6503.5	19498	45384	6491.8	21717	20840	14894	9299.6	34606	7634.3	17282	31000	11178	12274	37085	63074	83033	49800	44654	34885	68160	ko00565,ko01100
LIPID-P-0399	LPC(O-16:1)	GP	LPC-O	480.345	479.338	[M+H]+	C24H50NO6P	LMGP01060028	-	24779503	-	-	-	C04230	15738	16663	11262	19803	13217	10723	11549	6238.6	24101	11981	28287	24212	18602	30592	28300	17545	14849	19045	14882	13382	23869	15737	ko00564,ko04148,ko05231
LIPID-P-0400	LPC(O-18:1)	GP	LPC-O	508.377	507.369	[M+H]+	C26H54NO6P	LMGP01060034	-	21672239	-	-	-	C04230	111630	18387	76572	145840	30351	124370	122000	99618	33712	174050	31825	32136	149720	26468	27626	180560	312100	468380	324700	205590	161680	407220	ko00564,ko04148,ko05231
LIPID-P-0407	LPE(0:0/16:0)	GP	LPE	454.293	453.286	[M+H]+	C21H44NO7P	LMGP02050036	-	53480922	HMDB0011473	-	-	-	320080	1775.6	191970	305340	59523	187860	283200	226610	4601.5	334450	4321.2	5246.4	261550	5099	2597.7	242260	488510	911950	415960	489730	257580	630390	-
LIPID-P-0408	LPE(16:0/0:0)	GP	LPE	454.293	453.286	[M+H]+	C21H44NO7P	LMGP02050002	53862-35-4	9547069	HMDB0011503	73004	-	-	343190	3086.5	210190	299640	56748	199560	267690	232270	3039.9	382970	3510.4	5370.6	249120	8106.6	6156	244050	480910	886960	380400	483820	246560	622350	-
LIPID-P-0410	LPE(0:0/18:0)	GP	LPE	482.325	481.317	[M+H]+	C23H48NO7P	LMGP02050038	-	53480667	HMDB0011129	133144	-	-	44208	5059.3	49493	38641	10080	31076	40955	24574	6811.7	45623	4750.8	15042	49447	4721	12033	49978	76635	173490	56433	87787	38729	125410	-
LIPID-P-0411	LPE(18:0/0:0)	GP	LPE	482.325	481.317	[M+H]+	C23H48NO7P	LMGP02050001	69747-55-3	9547068	HMDB0011130	75036	-	-	194160	83373	178650	223600	62184	154750	177140	159020	105810	252230	89251	158730	236700	94505	125360	255670	525730	744650	371780	482510	229110	697480	-
LIPID-P-0417	LPE(0:0/18:1)	GP	LPE	480.309	479.301	[M+H]+	C23H46NO7P	LMGP02050040	-	53480925	HMDB0011476	76088	-	-	4307100	43755	2982100	4914700	948000	2117300	3524000	2703500	46854	4563900	40600	53868	3611500	76495	51868	3804600	6385700	10651000	5581400	6365800	2712200	7752200	-
LIPID-P-0418	LPE(18:1/0:0)	GP	LPE	480.309	479.301	[M+H]+	C23H46NO7P	LMGP02050004	89576-29-4	9547071	HMDB0011506	74971	-	-	4187900	45122	2974800	4815100	886610	2127800	3430400	2725800	45133	4395900	42600	54891	3542500	79663	48225	3881300	6298600	10663000	5482200	6241600	2632900	7734000	-
LIPID-P-0423	LPE(0:0/18:2)	GP	LPE	478.293	477.286	[M+H]+	C23H44NO7P	LMGP02050041	-	53480926	HMDB0011477	76090	-	-	1063400	11928	656580	977180	181040	545640	843670	620250	14994	1039900	19039	11541	605890	14410	23359	580840	866670	1851600	1260500	1408200	497380	1499300	-
LIPID-P-0424	LPE(18:2/0:0)	GP	LPE	478.293	477.286	[M+H]+	C23H44NO7P	LMGP02050011	85046-18-0	52925130	HMDB0011507	83058	-	-	1049100	12495	642420	1018900	200830	511870	805010	693920	14868	1039000	14920	12771	614760	16770	18227	572100	903150	1886200	1226200	1485800	538420	1546900	-
LIPID-P-0429	LPE(0:0/20:3)	GP	LPE	504.309	503.301	[M+H]+	C25H46NO7P	LMGP02050049	-	53480934	-	-	-	-	521860	9	243050	563670	103640	185070	337340	268070	2752.6	406920	9	2042.9	349780	3067.4	9	310720	471850	592060	313250	430050	176270	469450	-
LIPID-P-0430	LPE(20:3/0:0)	GP	LPE	504.309	531.332	[M+H]+	C27H50NO7P	LMGP02050022	-	52925141	HMDB0011516	-	-	-	156400	9	68245	142480	26784	47535	80872	80118	653.6	98410	9	1434.7	103470	1319.9	2042.7	96537	175570	226710	181210	117380	71952	192660	-
LIPID-P-0431	LPE(22:3/0:0)	GP	LPE	532.34	531.332	[M+H]+	C27H50NO7P	-	-	-	-	-	-	-	299960	3796.9	274000	368930	83586	259030	326520	283930	9	364310	9	9	348750	7415.2	5423.8	398300	584130	896270	422010	474270	171650	726800	-
LIPID-P-0432	LPE(20:4/0:0)	GP	LPE	502.293	501.286	[M+H]+	C25H44NO7P	LMGP02050051	-	53480936	HMDB0011487	72741	-	-	4036900	26617	4143200	5777500	1125600	3166500	4233600	3522000	30749	5309700	34764	48654	5501700	81110	63450	5520900	9625100	12871000	7305700	6914500	2630000	10298000	-
LIPID-P-0433	LPE(22:4/0:0)	GP	LPE	530.325	529.317	[M+H]+	C27H48NO7P	LMGP02050057	-	53480942	HMDB0011493	-	-	-	6505300	42660	6168800	7719500	1753600	5880200	7372700	5868500	40424	7925600	39219	60917	7789900	120450	68765	8603800	13269000	19622000	9000500	9773000	4192600	15662000	-
LIPID-P-0435	LPE(0:0/22:5)	GP	LPE	528.309	527.301	[M+H]+	C27H46NO7P	LMGP02050058	-	53480943	HMDB0011494	-	-	-	1404500	8447.3	1147400	1614900	405120	1482500	1771900	1376300	5512.4	1833300	12387	11833	1742000	19981	20172	1556100	2298200	2993800	1573900	1932500	795410	2715800	-
LIPID-P-0436	LPE(22:5/0:0)	GP	LPE	528.309	527.301	[M+H]+	C27H46NO7P	LMGP02050069	-	53480954	HMDB0011524	-	-	-	841160	2399.4	672420	909040	241070	636710	827100	580240	4467.3	838810	5248.9	14597	1495900	25022	15123	1512000	3066800	3818000	2649100	2472800	727410	3299600	-
LIPID-P-0437	LPE(22:6/0:0)	GP	LPE	526.293	525.286	[M+H]+	C27H44NO7P	LMGP02050060	-	53480945	HMDB0011496	72749	-	-	476830	3289	354200	544260	116040	416990	445910	313120	9	851940	1892.8	6630.3	758880	6986.3	9731.3	782310	1492300	2082700	1817600	1736100	438980	1926400	-
LIPID-P-0438	LPE(P-16:0)	GP	LPE-P	438.3	437.291	[M+H]+	C21H44NO6P	LMGP02070001	174062-72-7	42607469	HMDB0011152	-	-	-	34335	28400	21990	23311	16944	17208	22308	14709	22332	21871	36213	43227	28805	33159	41079	18328	28355	38989	24862	24800	30064	28939	-
LIPID-P-0440	LPE(P-18:0)	GP	LPE-P	466.3	465.322	[M+H]+	C23H48NO6P	LMGP02070002	174062-73-8	42607470	HMDB0240598	-	-	-	18581	29222	11527	19206	9825.3	10163	12246	8439.3	26547	14863	18757	41531	25833	41656	41842	25208	28224	32264	16518	17934	23956	25925	-
LIPID-P-0445	LPE(P-18:1)	GP	LPE-P	464.3	463.306	[M+H]+	C23H46NO6P	-	-	-	-	-	-	-	6427	5892.3	4944.9	4387.2	2759.4	3773.3	6291.9	3280.2	8498	4810.7	9556.7	8453.1	6191.3	8644.7	6243	5508.8	5360.1	8219.7	5226	4074.6	4970.3	6191.4	-
LIPID-P-0471	PC(14:0_14:0)	GP	PC	678.507	677.5	[M+H]+	C36H72NO8P	LMGP01010477	18194-24-6	5459377	HMDB0007866	45240	-	C00157	148480	199700	131850	136820	85598	201290	123260	149020	181640	176870	173470	253580	178490	118580	178010	108260	173540	223680	165660	189810	225700	181340	ko00564,ko00590,ko00591,ko00592,ko01100,ko04723,ko05231
LIPID-P-0472	PC(16:0_14:0)	GP	PC	706.539	705.531	[M+H]+	C38H76NO8P	LMGP01010560	-	24778679	HMDB0007965	75304	-	C00157	166330	209750	177260	181850	117570	166500	145920	188780	201930	235180	155150	245500	252350	187000	218000	128450	167620	278100	126840	146300	141310	190930	ko00564,ko00590,ko00591,ko00592,ko01100,ko04723,ko05231
LIPID-P-0474	PC(16:0_16:0)	GP	PC	734.57	733.562	[M+H]+	C40H80NO8P	LMGP01010564	-	452110	HMDB0000564	72999	5548	C00157	2107800	2607400	2238000	2066400	1403400	2359900	2072200	1920900	2856400	3162000	2183700	2890700	2924400	2497300	2174100	1868100	2145200	3315200	1918200	2190500	1943600	2197800	ko00564,ko00590,ko00591,ko00592,ko01100,ko04723,ko05231
LIPID-P-0476	PC(18:0_18:0)	GP	PC	790.633	789.625	[M+H]+	C44H88NO8P	LMGP01010006	-	94190	HMDB0008036	83718	-	C00157	2124800	1858300	1950600	1492800	1370600	3148200	1506700	2181500	2992000	4797500	3282700	6124500	2898100	2954700	2719400	2365100	3955000	6459200	2571000	4246000	5899100	4414100	ko00564,ko00590,ko00591,ko00592,ko01100,ko04723,ko05231
LIPID-P-0480	PC(15:0_16:1)	GP	PC	718.539	717.531	[M+H]+	C39H76NO8P	LMGP01010535	-	24778657	HMDB0007936	-	-	C00157	51453	80021	50917	22576	56119	85655	25475	42888	105860	58509	69213	71770	45302	37072	85750	41430	58667	95736	39868	70292	50636	53470	ko00564,ko00590,ko00591,ko00592,ko01100,ko04723,ko05231
LIPID-P-0486	PC(16:0_22:1)	GP	PC	816.648	815.64	[M+H]+	C46H90NO8P	LMGP01010638	-	7983270	HMDB0007986	86174	-	C00157	774620	905540	800070	760560	808320	982460	627680	639560	1331100	1409200	856430	1280500	1077600	928120	709580	741110	868910	1354200	1012900	992630	1312300	1261100	ko00564,ko00590,ko00591,ko00592,ko01100,ko04723,ko05231
LIPID-P-0491	PC(17:1_18:1)	GP	PC	772.586	771.578	[M+H]+	C43H82NO8P	LMGP01011532	-	52922543	-	-	-	C00157	899660	766450	630270	573760	668780	707400	503200	503180	1056100	987500	745870	911520	901810	1046400	849740	516300	531280	1156700	944870	966690	957630	1233900	ko00564,ko00590,ko00591,ko00592,ko01100,ko04723,ko05231
LIPID-P-0495	PC(18:1_22:1)	GP	PC	842.664	841.656	[M+H]+	C48H92NO8P	LMGP01012158	-	52922751	HMDB0008085	-	-	C00157	661570	380730	337150	196710	321130	1032400	820900	569410	506940	698630	1148200	346440	146790	455820	519910	351270	144450	851620	114150	118970	525810	519960	ko00564,ko00590,ko00591,ko00592,ko01100,ko04723,ko05231
LIPID-P-0496	PC(18:1_24:1)	GP	PC	870.695	869.687	[M+H]+	C50H96NO8P	LMGP01012162	-	53478901	HMDB0008092	89703	-	C00157	37959	58337	44984	22764	33762	86276	53131	90519	71646	86988	95609	57261	67058	31605	57392	41074	57059	95773	62427	46918	52234	86232	ko00564,ko00590,ko00591,ko00592,ko01100,ko04723,ko05231
LIPID-P-0497	PC(14:0_18:3)	GP	PC	728.523	727.515	[M+H]+	C40H74NO8P	LMGP01010497	-	7982984	HMDB0007876	86095	-	C00157	94094	118520	131900	85781	82070	118870	72324	88526	77310	56585	80502	228800	190940	166570	191490	177150	155680	129420	74006	69080	78224	115280	ko00564,ko00590,ko00591,ko00592,ko01100,ko04723,ko05231
LIPID-P-0508	PC(20:4_17:0)	GP	PC	796.57	793.562	[M+H]+	C45H80NO8P	LMGP01011904	-	52923285	-	-	-	C00157	375670	445770	584360	336630	392150	624300	391590	410030	556870	558590	464400	1178500	994990	1085800	859290	682850	731520	883470	534480	641200	695550	861210	ko00564,ko00590,ko00591,ko00592,ko01100,ko04723,ko05231
LIPID-P-0516	PC(17:1_20:4)	GP	PC	794.57	793.562	[M+H]+	C45H80NO8P	LMGP01011543	-	52922565	-	-	-	C00157	61743	64263	79379	28233	32727	85992	57835	72418	93464	68506	74981	134290	111070	87078	63423	75007	69641	124100	77555	66364	76461	76234	ko00564,ko00590,ko00591,ko00592,ko01100,ko04723,ko05231
LIPID-P-0520	PC(14:0_22:6)	GP	PC	778.539	777.531	[M+H]+	C44H76NO8P	LMGP01010512	-	24778639	HMDB0007892	86162	-	C00157	69158	45811	60669	67551	46747	79807	101980	55916	78153	87649	147550	134190	112770	208420	116000	103180	161860	181210	90236	211490	131930	194180	ko00564,ko00590,ko00591,ko00592,ko01100,ko04723,ko05231
LIPID-P-0522	PC(16:0_22:6)	GP	PC	806.57	805.562	[M+H]+	C46H80NO8P	LMGP01010650	-	24778979	HMDB0008147	84563	-	C00157	19623	25510	22171	19765	11044	25556	17688	17158	22632	28433	10327	47169	59450	31271	42625	38367	38682	52267	71157	58046	27626	39548	ko00564,ko00590,ko00591,ko00592,ko01100,ko04723,ko05231
LIPID-P-0526	PC(16:1_22:6)	GP	PC	804.554	803.547	[M+H]+	C46H78NO8P	LMGP01010696	-	24778773	HMDB0008023	-	-	C00157	110700	102710	97683	106200	100500	194230	145210	120000	168020	137190	154530	133640	153470	122600	120350	126290	110890	223320	228060	106190	128570	133360	ko00564,ko00590,ko00591,ko00592,ko01100,ko04723,ko05231
LIPID-P-0527	PC(18:1_22:6)	GP	PC	832.586	831.578	[M+H]+	C48H82NO8P	LMGP01010847	-	24778901	HMDB0008090	84812	-	C00157	403470	324140	404690	193230	235390	760520	457180	466240	711090	606420	536920	848980	824060	705900	497790	725680	671340	1421500	1363100	914620	660390	910920	ko00564,ko00590,ko00591,ko00592,ko01100,ko04723,ko05231
LIPID-P-0530	PC(20:2_22:6)	GP	PC	858.601	857.593	[M+H]+	C50H84NO8P	LMGP01011865	-	10854909	HMDB0008354	-	-	C00157	156810	174970	253450	122320	163660	440650	275550	187400	361250	313070	209470	456460	446210	384150	279270	391890	355240	473710	299720	278720	296710	313700	ko00564,ko00590,ko00591,ko00592,ko01100,ko04723,ko05231
LIPID-P-0531	PC(O-16:0_14:0)	GP	PC-O	692.559	691.552	[M+H]+	C38H78NO7P	LMGP01020178	-	24779275	-	-	-	C00157	94515	145940	115110	63462	53585	96561	82645	58194	117790	128440	79927	144080	180830	136600	69937	77098	94401	99352	86767	84817	75539	113430	ko00564,ko00590,ko00591,ko00592,ko01100,ko04723,ko05231
LIPID-P-0532	PC(O-16:0_16:0)	GP	PC-O	720.591	719.583	[M+H]+	C40H82NO7P	LMGP01020029	-	145911	-	-	-	C00157	3152800	4314900	3764000	3424800	2080700	3812600	2774800	1911900	4338900	5844000	3862000	5095500	7526200	5845300	3338400	3842900	4372400	5683100	4454400	4455500	4015700	5005100	ko00564,ko00590,ko00591,ko00592,ko01100,ko04723,ko05231
LIPID-P-0533	PC(O-18:0_16:0)	GP	PC-O	748.622	747.614	[M+H]+	C42H86NO7P	LMGP01020086	-	11803170	-	-	-	C00157	550310	612630	511590	613030	392350	709660	564850	494710	897760	1118400	666520	1122800	1160200	1118400	752250	797890	982040	1089600	866820	865290	907250	1103600	ko00564,ko00590,ko00591,ko00592,ko01100,ko04723,ko05231
LIPID-P-0535	PC(O-16:0_22:0)	GP	PC-O	804.685	803.677	[M+H]+	C46H94NO7P	LMGP01020060	-	24779329	HMDB0013408	86243	-	C00157	306280	276750	335610	252610	189830	406840	261730	261650	368580	511400	370540	482400	414000	374600	374530	350750	391320	630230	344170	496900	548400	502890	ko00564,ko00590,ko00591,ko00592,ko01100,ko04723,ko05231
LIPID-P-0536	PC(O-16:0_14:1)	GP	PC-O	690.544	689.536	[M+H]+	C38H76NO7P	LMGP01020179	-	52923736	HMDB0013403	-	-	C00157	64686	75965	69857	52572	66522	65760	76641	59524	120330	104560	106330	145000	103710	113960	90568	88572	52773	104210	108780	71814	90857	118490	ko00564,ko00590,ko00591,ko00592,ko01100,ko04723,ko05231
LIPID-P-0537	PC(O-16:0_16:1)	GP	PC-O	718.575	717.567	[M+H]+	C40H80NO7P	LMGP01020182	-	52923742	HMDB0013404	89906	-	C00157	715800	798400	634830	538970	430050	997680	712000	503050	1003500	923150	791430	1308100	1164200	1252400	906390	862320	777930	1389300	922340	769470	1244800	1452100	ko00564,ko00590,ko00591,ko00592,ko01100,ko04723,ko05231
LIPID-P-0538	PC(O-18:1_16:0)	GP	PC-O	746.606	745.599	[M+H]+	C42H84NO7P	LMGP01020152	-	53481719	HMDB0013426	84825	-	C00157	4368500	4623300	4361200	3480300	2825500	5552100	3864300	3156900	6985000	7340700	5330900	7332300	7166900	5816700	4193700	4692600	5400300	7480200	6227800	5172000	6277700	7093000	ko00564,ko00590,ko00591,ko00592,ko01100,ko04723,ko05231
LIPID-P-0541	PC(O-18:1_22:0)	GP	PC-O	830.7	829.692	[M+H]+	C48H96NO7P	LMGP01020268	-	53481731	-	-	-	C00157	441120	572190	541570	432910	395310	753460	509720	429140	661280	739290	685140	729800	627250	589870	717550	627680	603800	1244700	609640	852890	902910	829340	ko00564,ko00590,ko00591,ko00592,ko01100,ko04723,ko05231
LIPID-P-0544	PC(O-16:0_18:2)	GP	PC-O	744.591	743.583	[M+H]+	C42H82NO7P	LMGP01020039	88542-95-4	6443157	HMDB0011151	86231	-	C00157	951230	1273000	997670	941830	491180	1103800	982850	661790	1578500	1395700	1454000	1409600	1243400	1081100	847440	573070	602520	1117500	1152000	764170	1051800	966410	ko00564,ko00590,ko00591,ko00592,ko01100,ko04723,ko05231
LIPID-P-0545	PC(O-18:0_18:2)	GP	PC-O	772.622	771.614	[M+H]+	C44H86NO7P	LMGP01020203	-	6443070	HMDB0013418	89895	-	C00157	390110	334720	390750	314640	228680	589310	296650	303000	596420	601240	558840	625620	601220	333920	306770	442960	465110	671650	569110	421140	571200	603380	ko00564,ko00590,ko00591,ko00592,ko01100,ko04723,ko05231
LIPID-P-0546	PC(O-18:1_20:1)	GP	PC-O	800.653	799.645	[M+H]+	C46H90NO7P	LMGP01020266	-	53481737	-	-	-	C00157	92337	118480	90265	82974	94431	99385	102750	57582	114390	128250	120990	125000	144530	108580	76427	110770	75319	153830	119390	109720	123290	132250	ko00564,ko00590,ko00591,ko00592,ko01100,ko04723,ko05231
LIPID-P-0547	PC(O-18:1_22:1)	GP	PC-O	828.685	827.677	[M+H]+	C48H94NO7P	-	-	-	-	-	-	C00157	176300	248400	230440	189870	173060	239430	181690	150080	260140	246030	216580	233780	277920	225440	192340	219630	204450	325790	226640	205240	266210	281920	ko00564,ko00590,ko00591,ko00592,ko01100,ko04723,ko05231
LIPID-P-0549	PC(O-16:1_18:2)	GP	PC-O	742.575	741.567	[M+H]+	C42H80NO7P	LMGP01020257	-	53481709	-	-	-	C00157	331790	987070	271060	217050	341270	334450	270670	160910	1165300	290400	645650	597180	377540	475150	564310	107110	74080	150050	208230	71461	321480	100840	ko00564,ko00590,ko00591,ko00592,ko01100,ko04723,ko05231
LIPID-P-0550	PC(O-18:1_18:2)	GP	PC-O	770.606	769.599	[M+H]+	C44H84NO7P	LMGP01020053	155575-01-2	16759365	-	-	-	C00157	159300	281860	221480	271460	143560	209840	184610	139410	229830	334390	212030	326310	436930	214470	200230	181230	234970	265260	179810	160580	226600	224420	ko00564,ko00590,ko00591,ko00592,ko01100,ko04723,ko05231
LIPID-P-0551	PC(O-18:0_20:3)	GP	PC-O	798.638	797.63	[M+H]+	C46H88NO7P	LMGP01020211	-	52923798	-	-	-	C00157	43131	60164	34962	47305	46225	34308	51417	30086	47631	84138	32583	44550	78749	37984	63049	15068	42283	51633	40965	17738	19556	29349	ko00564,ko00590,ko00591,ko00592,ko01100,ko04723,ko05231
LIPID-P-0552	PC(O-16:1_24:2)	GP	PC-O	826.669	825.661	[M+H]+	C48H92NO7P	-	-	53481745	-	-	-	C00157	9	9	42102	49748	23030	60465	9	38933	52371	61572	9	117400	105750	108340	64488	105270	89622	174420	74980	69589	81894	93913	ko00564,ko00590,ko00591,ko00592,ko01100,ko04723,ko05231
LIPID-P-0553	PC(O-14:0_20:4)	GP	PC-O	740.559	739.552	[M+H]+	C42H78NO7P	LMGP01020021	-	24779283	-	-	-	C00157	9	9	23443	19718	10905	42703	21826	21941	9	28442	28512	36482	39651	38464	45383	42713	25111	39020	36446	21823	9	41677	ko00564,ko00590,ko00591,ko00592,ko01100,ko04723,ko05231
LIPID-P-0554	PC(O-16:0_20:4)	GP	PC-O	768.591	767.583	[M+H]+	C44H82NO7P	LMGP01020054	-	53481735	-	-	-	C00157	4821500	5326000	8305800	6942300	3397400	8847400	5720500	4320400	6773600	10786000	7180700	11685000	16342000	11264000	7572800	9066700	9476800	13092000	10100000	7132100	6659900	9400000	ko00564,ko00590,ko00591,ko00592,ko01100,ko04723,ko05231
LIPID-P-0555	PC(O-18:0_20:4)	GP	PC-O	796.622	795.614	[M+H]+	C46H86NO7P	LMGP01020100	-	6443065	-	-	-	C00157	1183200	1576800	1658700	1577700	1052100	2234100	1434000	1053800	1975600	3008400	1786200	3678500	4248100	4043200	2371900	2824300	2714700	3813400	2611700	2367400	2186300	3330400	ko00564,ko00590,ko00591,ko00592,ko01100,ko04723,ko05231
LIPID-P-0556	PC(O-20:0_20:4)	GP	PC-O	824.653	823.645	[M+H]+	C48H90NO7P	LMGP01020238	-	52923852	HMDB0013442	-	-	C00157	63928	129970	76683	79166	73549	113170	71681	47911	147020	108880	90532	146240	169490	189000	100440	109530	102780	168660	75499	93014	85339	102050	ko00564,ko00590,ko00591,ko00592,ko01100,ko04723,ko05231
LIPID-P-0557	PC(O-20:0_22:4)	GP	PC-O	852.685	851.677	[M+H]+	C50H94NO7P	LMGP01020243	-	53481763	-	-	-	C00157	101700	45801	72088	37310	56653	152890	107380	61603	63984	104070	131880	96382	59978	86424	102580	131130	57642	127940	35340	34422	60068	88269	ko00564,ko00590,ko00591,ko00592,ko01100,ko04723,ko05231
LIPID-P-0559	PC(O-16:1_20:4)	GP	PC-O	766.575	765.567	[M+H]+	C44H80NO7P	LMGP01020259	-	53481713	-	-	-	C00157	4033700	12150000	5978900	4278900	5420200	6191100	4367200	2498100	13052000	4566000	8705100	15858000	12025000	20074000	14999000	5600900	2867600	2760300	3622500	1776800	6574500	1847800	ko00564,ko00590,ko00591,ko00592,ko01100,ko04723,ko05231
LIPID-P-0560	PC(O-18:1_20:4)	GP	PC-O	794.606	793.599	[M+H]+	C46H84NO7P	LMGP01020104	-	24779379	-	-	-	C00157	2632600	2187200	3632900	3423600	1945800	5973200	3612500	2676900	3763700	5104900	4369100	6525300	7902200	5415900	3970100	5206300	4672700	7459600	5464100	3330000	3945400	5587600	ko00564,ko00590,ko00591,ko00592,ko01100,ko04723,ko05231
LIPID-P-0561	PC(O-20:1_20:4)	GP	PC-O	822.638	821.63	[M+H]+	C48H88NO7P	LMGP01020274	-	53481743	-	-	-	C00157	440590	361960	546740	428170	250760	1318400	614690	473860	794210	953280	707290	1082700	1153800	615300	569600	871720	683770	1419300	737900	635500	811950	1178900	ko00564,ko00590,ko00591,ko00592,ko01100,ko04723,ko05231
LIPID-P-0564	PC(O-16:1_20:5)	GP	PC-O	764.559	763.552	[M+H]+	C44H78NO7P	-	-	-	-	-	-	C00157	78321	142420	61525	34434	59600	85662	49013	34219	126190	33023	92715	111700	97520	76099	122870	37733	14358	34787	18664	9	63365	9	ko00564,ko00590,ko00591,ko00592,ko01100,ko04723,ko05231
LIPID-P-0565	PC(O-18:2_20:4)	GP	PC-O	792.591	791.583	[M+H]+	C46H82NO7P	LMGP01020064	-	16759366	HMDB0013409	86248	-	C00157	1089900	2505800	1214300	956240	1217000	1430300	1056600	681890	2777200	1064800	1938700	3842100	2600400	3893700	3169800	1573500	855340	1150100	1287300	755480	1441300	786180	ko00564,ko00590,ko00591,ko00592,ko01100,ko04723,ko05231
LIPID-P-0566	PC(O-18:0_22:6)	GP	PC-O	820.622	819.614	[M+H]+	C48H86NO7P	LMGP01020110	-	24779341	HMDB0013422	86252	-	C00157	79962	46438	73589	74609	34920	166190	73312	39865	96597	139340	52607	181900	225060	182940	74996	160870	216630	272680	257660	113940	106920	286370	ko00564,ko00590,ko00591,ko00592,ko01100,ko04723,ko05231
LIPID-P-0568	PC(O-16:1_22:6)	GP	PC-O	790.575	789.567	[M+H]+	C46H80NO7P	-	-	-	-	-	-	C00157	77445	198060	73551	51755	85371	148810	95174	29274	174740	139100	146470	307330	207510	436440	356750	78156	76066	63688	159780	53623	145620	61267	ko00564,ko00590,ko00591,ko00592,ko01100,ko04723,ko05231
LIPID-P-0569	PC(O-18:1_22:6)	GP	PC-O	818.606	817.599	[M+H]+	C48H84NO7P	-	-	-	-	-	-	C00157	53915	36323	43264	66886	24993	128820	97511	41195	60424	111010	66511	150310	156750	95633	110570	134590	134650	219790	255710	134970	107500	199700	ko00564,ko00590,ko00591,ko00592,ko01100,ko04723,ko05231
LIPID-P-0631	PE(P-18:0_18:0)	GP	PE-P	732.591	731.583	[M+H]+	C41H82NO7P	LMGP02030045	-	52925078	HMDB0011373	-	-	C00350	104460	219750	83017	66738	92813	88145	86108	75331	178200	113910	178390	201400	119620	317270	131360	94833	62586	97227	55664	52870	100810	60320	ko00563,ko00564,ko01100,ko04136,ko04140,ko04723,ko05130,ko05167
LIPID-P-0634	PE(P-16:0_16:1)	GP	PE-P	674.512	673.505	[M+H]+	C37H72NO7P	-	-	52925047	HMDB0011339	-	-	C00350	228600	609600	180950	83319	163880	220750	113170	104990	299440	200230	455900	396650	302860	290590	216480	92924	57105	119670	126050	72967	142080	57258	ko00563,ko00564,ko01100,ko04136,ko04140,ko04723,ko05130,ko05167
LIPID-P-0636	PE(P-16:0_18:1)	GP	PE-P	702.544	701.536	[M+H]+	C39H76NO7P	LMGP02030095	-	52925128	HMDB0011342	84533	-	C00350	5240700	13530000	4572000	2962200	4523400	4790800	3605400	2410200	10129000	5759700	9087300	10888000	7590200	13616000	7097000	3735400	2376000	3578200	2889100	2254100	3860300	2266100	ko00563,ko00564,ko01100,ko04136,ko04140,ko04723,ko05130,ko05167
LIPID-P-0640	PE(P-16:0_18:2)	GP	PE-P	700.528	699.52	[M+H]+	C39H74NO7P	LMGP02030094	-	52925127	HMDB0011343	84532	-	C00350	1147600	2544600	813200	545700	822810	965900	704370	478940	1664900	1093400	1957100	1779700	1184600	1790800	1315800	439530	279650	467220	583080	402700	799890	267960	ko00563,ko00564,ko01100,ko04136,ko04140,ko04723,ko05130,ko05167
LIPID-P-0642	PE(P-18:1_18:1)	GP	PE-P	728.559	727.552	[M+H]+	C41H78NO7P	-	-	53479670	HMDB0009115	-	-	C00350	1315700	2888700	1012700	653460	1231000	1052300	853190	589420	2946100	1107600	2175700	2480200	1422800	2878200	1657200	738350	359760	623560	560980	459670	1116100	371890	ko00563,ko00564,ko01100,ko04136,ko04140,ko04723,ko05130,ko05167
LIPID-P-0645	PE(P-16:0_18:3)	GP	PE-P	698.512	697.505	[M+H]+	C39H72NO7P	LMGP02030019	-	52925052	HMDB0011344	-	-	C00350	104170	183170	74720	55658	74205	102730	72338	46914	165440	83640	210290	174700	108830	128440	117750	49634	27761	27924	39642	31735	78278	32519	ko00563,ko00564,ko01100,ko04136,ko04140,ko04723,ko05130,ko05167
LIPID-P-0647	PE(P-18:1_18:2)	GP	PE-P	726.544	725.536	[M+H]+	C41H76NO7P	LMGP02030047	-	52925080	HMDB0011377	-	-	C00350	385680	796640	301290	176020	312010	441510	334340	219520	911150	325180	915850	725650	387530	528700	444900	130190	86576	144450	194180	108910	289980	80188	ko00563,ko00564,ko01100,ko04136,ko04140,ko04723,ko05130,ko05167
LIPID-P-0649	PE(P-18:0_20:3)	GP	PE-P	754.575	753.567	[M+H]+	C43H80NO7P	LMGP02030055	-	53480854	HMDB0011383	-	-	C00350	254080	819460	256430	160220	249220	284800	211570	157240	714210	304600	500120	1007600	500700	1230100	711050	253210	136750	154310	160430	130950	256110	105190	ko00563,ko00564,ko01100,ko04136,ko04140,ko04723,ko05130,ko05167
LIPID-P-0650	PE(P-18:0_22:3)	GP	PE-P	782.606	781.599	[M+H]+	C45H84NO7P	-	-	53480883	-	-	-	C00350	27022	49022	18161	34414	33951	30754	29619	15520	83413	29545	63527	61750	45029	62456	48850	9	9	11423	9165.6	9	19496	6895.9	ko00563,ko00564,ko01100,ko04136,ko04140,ko04723,ko05130,ko05167
LIPID-P-0651	PE(P-15:0_20:4)	GP	PE-P	710.512	709.505	[M+H]+	C40H72NO7P	-	-	-	-	-	-	C00350	33288	70620	41067	10628	40724	43079	26709	11415	101730	21638	75661	72784	67734	73188	58784	36354	9	9	9	9	17723	16397	ko00563,ko00564,ko01100,ko04136,ko04140,ko04723,ko05130,ko05167
LIPID-P-0652	PE(P-16:0_20:4)	GP	PE-P	724.528	723.52	[M+H]+	C41H74NO7P	LMGP02030093	-	52925126	HMDB0011352	84527	-	C00350	5816100	20961000	8129300	4725700	6945300	8479400	5880200	3634200	20012000	7997200	15848000	24761000	16648000	20872000	15868000	5102000	3636600	5123800	4613500	3060700	5921600	2743100	ko00563,ko00564,ko01100,ko04136,ko04140,ko04723,ko05130,ko05167
LIPID-P-0653	PE(P-17:0_20:4)	GP	PE-P	738.544	737.536	[M+H]+	C42H76NO7P	-	-	-	-	-	-	C00350	25810	97382	21318	10366	32779	49111	27339	9	82725	34056	60504	128560	50779	88261	103010	19635	21943	24934	24300	9	44082	10291	ko00563,ko00564,ko01100,ko04136,ko04140,ko04723,ko05130,ko05167
LIPID-P-0654	PE(P-18:0_20:4)	GP	PE-P	752.559	751.552	[M+H]+	C43H78NO7P	LMGP02030003	-	9547058	HMDB0005779	78342	6548	C00350	5588400	18521000	6200200	3692200	6257000	6872800	4742000	2948100	16453000	7053900	12397000	23401000	11961000	29707000	15796000	5777600	3313100	4885800	3557400	2808600	6697300	3145100	ko00563,ko00564,ko01100,ko04136,ko04140,ko04723,ko05130,ko05167
LIPID-P-0657	PE(P-16:0_20:5)	GP	PE-P	722.512	721.505	[M+H]+	C41H72NO7P	LMGP02030028	-	52925061	HMDB0011354	-	-	C00350	104790	283190	89621	57571	124310	105770	109000	48673	201930	66178	202370	218350	149680	169400	136710	56441	15656	35916	33750	15335	69896	23354	ko00563,ko00564,ko01100,ko04136,ko04140,ko04723,ko05130,ko05167
LIPID-P-0658	PE(P-18:1_20:4)	GP	PE-P	750.544	749.536	[M+H]+	C43H76NO7P	-	-	85366510	-	-	-	C00350	1964600	5538100	2254700	1368200	2264500	2779000	1841400	1257200	7190800	2267100	4916400	8511700	3925200	5239700	4374800	1479800	998970	1362900	1433100	794340	1854300	896420	ko00563,ko00564,ko01100,ko04136,ko04140,ko04723,ko05130,ko05167
LIPID-P-0659	PE(P-17:0_22:5)	GP	PE-P	764.559	763.552	[M+H]+	C44H78NO7P	-	-	-	-	-	-	C00350	29148	36127	14455	7377.6	15397	30174	22294	14109	54110	26118	36892	56120	35774	62029	53132	19299	9	16821	12458	9	21534	9	ko00563,ko00564,ko01100,ko04136,ko04140,ko04723,ko05130,ko05167
LIPID-P-0660	PE(P-18:0_22:5)	GP	PE-P	778.575	777.567	[M+H]+	C45H80NO7P	-	-	53480878	HMDB0011418	-	-	C00350	553080	1378800	463470	316750	652170	967030	691360	415110	1482300	630330	1273500	1985600	1051000	2322200	1510600	525580	243980	346860	231460	193010	572000	231680	ko00563,ko00564,ko01100,ko04136,ko04140,ko04723,ko05130,ko05167
LIPID-P-0661	PE(P-16:0_22:6)	GP	PE-P	748.528	747.52	[M+H]+	C43H74NO7P	LMGP02030001	-	5283497	HMDB0005780	90479	6548	C00350	634150	1818200	627120	389920	544970	831510	612230	240930	1231000	1031700	1203300	2227000	1939400	2512500	1702700	726400	554300	801110	1145900	706660	945920	485300	ko00563,ko00564,ko01100,ko04136,ko04140,ko04723,ko05130,ko05167
LIPID-P-0662	PE(P-18:0_22:6)	GP	PE-P	776.559	775.552	[M+H]+	C45H78NO7P	LMGP02030005	-	42607458	HMDB0011394	78263	-	C00350	147350	513010	166490	91163	244580	296580	169370	81106	448610	330560	379690	971220	494900	1374700	823940	259260	207230	241390	275410	202850	329850	190220	ko00563,ko00564,ko01100,ko04136,ko04140,ko04723,ko05130,ko05167
LIPID-P-0664	PE(P-18:1_22:6)	GP	PE-P	774.544	773.536	[M+H]+	C45H76NO7P	LMGP02030006	-	52925039	HMDB0011460	90487	-	C00350	116540	278030	85619	74436	150810	148620	103910	55108	278470	180920	233980	392880	255780	366980	344340	105190	73114	93931	190800	104570	164170	84982	ko00563,ko00564,ko01100,ko04136,ko04140,ko04723,ko05130,ko05167
LIPID-P-0729	SM(d18:0/14:0)	SP	SM	677.56	676.552	[M+H]+	C37H77N2O6P	LMSP03010030	-	44260138	HMDB0012085	89482	-	C00550	68778	75431	54321	69974	47142	70716	63733	56555	77883	87076	56304	83618	114070	71739	49386	76938	106810	107460	49955	46746	81904	98730	ko00600,ko01100,ko04071,ko04217
LIPID-P-0730	SM(d18:0/16:0)	SP	SM	705.591	704.583	[M+H]+	C39H81N2O6P	LMSP03010004	-	9939965	HMDB0010168	17636	-	C00550	466640	532940	571910	420100	316360	681050	454140	543820	814310	831990	564140	589450	702830	623650	446920	451580	509350	977750	589570	478540	602170	575750	ko00600,ko01100,ko04071,ko04217
LIPID-P-0731	SM(d18:0/17:0)	SP	SM	719.607	718.599	[M+H]+	C40H83N2O6P	LMSP03010046	-	52931153	-	-	-	C00550	148900	244720	164360	138980	97007	198220	126350	97929	249340	218110	168240	227850	251400	180340	175290	112490	152850	240620	188110	153630	166470	122820	ko00600,ko01100,ko04071,ko04217
LIPID-P-0732	SM(d18:0/18:0)	SP	SM	733.622	732.615	[M+H]+	C41H85N2O6P	LMSP03010020	-	44260130	HMDB0012087	89483	-	C00550	1958100	3431100	2997700	2660400	2014500	3091400	1803400	1606000	5026000	4526800	2395300	4325000	4917400	4153100	2538700	2684200	3280000	5111400	2956300	3211600	3840800	4270500	ko00600,ko01100,ko04071,ko04217
LIPID-P-0733	SM(d18:0/20:0)	SP	SM	761.654	760.646	[M+H]+	C43H89N2O6P	LMSP03010021	-	44260131	HMDB0012090	17636	-	C00550	2557600	3022400	2146300	1940900	1446900	2187700	2209700	1770600	2874400	3111000	2413300	4492600	3800400	4184000	2441100	2530500	3121700	5053800	2818900	2999400	3033800	3750200	ko00600,ko01100,ko04071,ko04217
LIPID-P-0734	SM(d18:0/22:0)	SP	SM	789.685	788.677	[M+H]+	C45H93N2O6P	LMSP03010022	-	44260132	HMDB0012091	89490	-	C00550	548370	652730	718760	680600	619490	798800	357290	468540	1264000	1258500	689990	661680	848250	1178000	813230	821830	755350	1163100	836870	1281100	1338200	1145400	ko00600,ko01100,ko04071,ko04217
LIPID-P-0735	SM(d18:1/12:0)	SP	SM	647.513	646.505	[M+H]+	C35H71N2O6P	LMSP03010002	-	44260123	HMDB0012096	17636	-	C00550	63003	76977	78860	62748	72013	86810	76906	44414	93020	94459	66075	91018	102100	76424	85509	66596	75187	184510	82621	71215	86129	68028	ko00600,ko01100,ko04071,ko04217
LIPID-P-0736	SM(d18:1/14:0)	SP	SM	675.544	674.536	[M+H]+	C37H75N2O6P	LMSP03010028	-	11433862	HMDB0012097	64486	-	C00550	47081	36503	39450	33726	18208	36298	43879	19775	34715	36793	36497	30363	31308	29030	42146	18382	18007	33695	20840	17789	24824	25177	ko00600,ko01100,ko04071,ko04217
LIPID-P-0737	SM(d18:1/15:0)	SP	SM	689.56	688.552	[M+H]+	C38H77N2O6P	LMSP03010038	-	52931139	-	-	-	C00550	273370	405920	330790	286260	222950	390910	312830	245990	436440	335200	363990	526950	520880	505730	382120	371890	303450	467200	331180	361940	361860	528200	ko00600,ko01100,ko04071,ko04217
LIPID-P-0738	SM(d18:1/16:0)	SP	SM	703.575	702.568	[M+H]+	C39H79N2O6P	LMSP03010003	-	5283590	HMDB0010169	17636	-	C00550	5026200	5797200	5368800	4907500	3322400	6091500	5101400	5020500	6588000	5924500	4925000	6542500	7795300	6383800	5551300	5266300	4958500	8671600	5677600	4240800	4922600	6119200	ko00600,ko01100,ko04071,ko04217
LIPID-P-0739	SM(d18:1/17:0)	SP	SM	717.591	716.583	[M+H]+	C40H81N2O6P	LMSP03010044	-	46891763	-	-	-	C00550	2445900	3144500	2705300	2152700	1880300	3642700	2759000	2298000	3866800	3475300	2858400	5448800	4408000	4782900	3535200	3394600	2780400	5104600	3244000	2699700	3780100	5432000	ko00600,ko01100,ko04071,ko04217
LIPID-P-0740	SM(d18:1/18:0)	SP	SM	731.607	730.599	[M+H]+	C41H83N2O6P	LMSP03010001	-	5283588	HMDB0001348	17636	176	C00550	1078300	1251100	1336600	1423500	890420	1277800	1268100	1265900	1686900	1971900	1349100	1914400	1860000	1865700	1336300	1309400	1533900	2250400	1293800	1198000	1334400	1610700	ko00600,ko01100,ko04071,ko04217
LIPID-P-0741	SM(d18:1/19:0)	SP	SM	745.622	744.615	[M+H]+	C42H85N2O6P	LMSP03010055	-	52931171	-	-	-	C00550	1732500	2867700	2200000	1657300	1529900	2132500	2033500	1460500	4309900	2781000	2891700	4578200	3273500	4525200	3430700	2398100	2252300	3251600	2303400	2304800	2905500	3253900	ko00600,ko01100,ko04071,ko04217
LIPID-P-0742	SM(d18:1/20:0)	SP	SM	759.638	758.63	[M+H]+	C43H87N2O6P	LMSP03010005	-	44260124	HMDB0012102	83359	-	C00550	835780	849600	598980	643750	444460	657300	665650	774480	820250	932770	651540	1173800	1039900	1165100	751790	694840	929690	1448300	838700	844660	750920	904240	ko00600,ko01100,ko04071,ko04217
LIPID-P-0743	SM(d18:1/21:0)	SP	SM	773.654	772.646	[M+H]+	C44H89N2O6P	LMSP03010067	121999-71-1	52931193	HMDB0240611	-	-	C00550	1277500	1586600	1309100	1155000	1008500	1256300	1174600	934780	1716300	1741300	1513700	2101100	1948100	2167600	1485000	1714100	1661400	2408400	1639700	1685700	1863700	2040100	ko00600,ko01100,ko04071,ko04217
LIPID-P-0744	SM(d18:1/22:0)	SP	SM	787.669	786.661	[M+H]+	C45H91N2O6P	LMSP03010006	-	44260125	HMDB0012103	74532	-	C00550	897100	874250	742190	756260	566770	731760	655690	589870	777640	1045500	644800	901270	1077300	1076800	748410	679120	822920	1262100	708000	909160	786490	848080	ko00600,ko01100,ko04071,ko04217
LIPID-P-0745	SM(d18:1/23:0)	SP	SM	801.685	800.677	[M+H]+	C46H93N2O6P	LMSP03010078	-	46891684	HMDB0012105	83880	-	C00550	13693000	14536000	14489000	14252000	9817200	13816000	11706000	8736300	14463000	17663000	13981000	14294000	17940000	18585000	16752000	15977000	13908000	24921000	14688000	18749000	16500000	19205000	ko00600,ko01100,ko04071,ko04217
LIPID-P-0746	SM(d18:1/24:0)	SP	SM	815.701	814.693	[M+H]+	C47H95N2O6P	LMSP03010008	-	5283595	HMDB0011697	-	-	C00550	968190	1049300	932650	768530	586160	1012400	755470	722670	951480	1284100	767950	830160	1208400	980490	934660	772420	805450	1666100	838290	1001700	909440	974130	ko00600,ko01100,ko04071,ko04217
LIPID-P-0747	SM(d18:1/25:0)	SP	SM	829.716	828.708	[M+H]+	C48H97N2O6P	LMSP03010027	-	44260137	-	-	-	C00550	860630	1070000	1048000	910810	673940	1319800	911720	993930	1399700	1651500	1258400	1372400	1247700	1123100	1325700	1046900	1334800	2161000	1264700	1695000	1690400	1796400	ko00600,ko01100,ko04071,ko04217
LIPID-P-0748	SM(d20:0/24:1)	SP	SM	843.732	842.724	[M+H]+	C49H99N2O6P	LMSP03010088	-	52931231	-	-	-	C00550	632530	890590	753070	615540	387050	986490	620740	631680	799080	1205400	811520	1445100	1071200	737030	907270	592220	1000600	1738100	763020	1158600	989870	1227000	ko00600,ko01100,ko04071,ko04217
LIPID-P-0754	SM(d18:1/20:1)	SP	SM	757.622	756.615	[M+H]+	C43H85N2O6P	LMSP03010059	222403-67-0	52931179	HMDB0240610	-	-	C00550	386450	340080	328640	239850	239580	315860	361770	239300	429650	476070	328410	527760	438050	343550	217690	296480	322900	585850	333910	262630	405410	352230	ko00600,ko01100,ko04071,ko04217
LIPID-P-0755	SM(d18:1/21:1)	SP	SM	771.638	770.63	[M+H]+	C44H87N2O6P	LMSP03010064	-	52931187	-	-	-	C00550	125210	224750	116920	76857	84883	99057	99226	48804	213750	115350	152950	217030	197210	189200	148040	113110	79389	110900	90891	68719	120200	78722	ko00600,ko01100,ko04071,ko04217
LIPID-P-0756	SM(d18:1/22:1)	SP	SM	785.654	784.646	[M+H]+	C45H89N2O6P	LMSP03010072	222403-68-1	52931203	HMDB0012104	74533	-	C00550	921650	1094800	970330	742740	651070	820240	846520	616600	1306400	1209400	879750	1056800	1124900	1115500	745910	855340	826360	1309000	1187500	890000	1243300	1217600	ko00600,ko01100,ko04071,ko04217
LIPID-P-0758	SM(d18:1/24:1)	SP	SM	813.685	812.677	[M+H]+	C47H93N2O6P	LMSP03010007	-	44260126	HMDB0012107	74535	-	C00550	951730	1210400	809590	972410	636380	981830	869150	775850	1090900	1147500	717820	853080	1066800	886440	746030	680320	725020	1269600	976290	683160	885250	1044400	ko00600,ko01100,ko04071,ko04217
LIPID-P-0760	SM(d18:1/26:1)	SP	SM	841.716	840.708	[M+H]+	C49H97N2O6P	LMSP03010009	-	44260128	HMDB0013461	84476	-	C00550	564340	719270	457710	389230	326570	756270	487580	462110	899430	939300	612630	675170	758500	462140	488180	402840	518310	1005200	556710	575650	650450	825550	ko00600,ko01100,ko04071,ko04217
LIPID-P-0763	SM(d18:2/22:1)	SP	SM	783.638	782.63	[M+H]+	C45H87N2O6P	LMSP03010070	-	52931199	-	-	-	C00550	352660	494410	351480	400500	258870	508760	413890	327910	781570	651270	542180	438180	495060	380720	415890	273900	214960	449620	348770	234170	343530	408850	ko00600,ko01100,ko04071,ko04217
LIPID-P-0764	SM(d18:2/23:1)	SP	SM	797.654	796.646	[M+H]+	C46H89N2O6P	-	-	-	-	-	-	C00550	411080	396580	611410	569190	325590	754650	538020	417530	584970	911460	596400	1187300	1283800	1214400	852310	826460	859960	1274000	895940	738680	697840	1001500	ko00600,ko01100,ko04071,ko04217
LIPID-P-0765	SM(d18:2/24:1)	SP	SM	811.669	810.661	[M+H]+	C47H91N2O6P	LMSP03010080	2256062-31-2	52931215	HMDB0240636	-	-	C00550	251260	299480	201400	197180	148250	316940	267510	235850	285200	347980	256980	197560	247970	269460	198640	134750	147620	285340	204290	148740	183230	224640	ko00600,ko01100,ko04071,ko04217
LIPID-P-0767	SM(d18:2/26:1)	SP	SM	839.701	838.693	[M+H]+	C49H95N2O6P	-	-	-	-	-	-	C00550	175980	216470	163720	94589	87042	280780	159900	156280	278370	276510	182260	110330	186740	166440	119750	101550	69973	193760	136500	132590	121540	144080	ko00600,ko01100,ko04071,ko04217
LIPID-P-0768	SM(d18:2/24:3)	SP	SM	807.638	806.63	[M+H]+	C47H87N2O6P	-	-	-	-	-	-	C00550	765670	546740	605210	507230	506060	1168800	893300	810420	1130600	1014100	877510	969660	800970	613970	614510	566130	726590	1194200	1113000	796910	740790	900470	ko00600,ko01100,ko04071,ko04217
LIPID-P-0769	TG(10:0_12:0_14:0)	GL	TG	656.578	638.549	[M+NH4]+	C39H74O6	-	-	131777922	HMDB0071114	-	-	C00422	64248	154400	122680	46524	49425	94087	163730	31226	64964	178250	56807	147900	136100	65469	98061	64021	121890	263720	139990	68614	81450	119970	ko00561,ko01100,ko04714,ko04923,ko04931,ko04975,ko04977,ko04979,ko05417
LIPID-P-0770	TG(8:0_14:0_16:0)	GL	TG	684.611	666.58	[M+NH4]+	C41H78O6	-	-	131778738	HMDB0071936	-	-	C00422	197090	247690	205820	228700	135890	136020	141750	34697	50909	116580	72945	82252	133720	92288	58910	74615	42064	78763	35144	67784	63917	66157	ko00561,ko01100,ko04714,ko04923,ko04931,ko04975,ko04977,ko04979,ko05417
LIPID-P-0771	TG(10:0_16:0_12:0)	GL	TG	684.613	666.58	[M+NH4]+	C41H78O6	-	-	131778392	HMDB0071588	-	-	C00422	101470	89000	125350	114380	66179	77983	110790	43951	35540	128430	61763	89879	104590	54013	63422	68123	95829	116780	96331	101870	57712	107210	ko00561,ko01100,ko04714,ko04923,ko04931,ko04975,ko04977,ko04979,ko05417
LIPID-P-0772	TG(8:0_16:0_16:0)	GL	TG	712.642	694.611	[M+NH4]+	C43H82O6	-	-	131778716	HMDB0071914	-	-	C00422	4979200	3642600	3300500	4492600	2220800	2365400	2751600	912790	911340	3100500	1375800	1710700	2720300	1783300	1154400	1306600	1298100	1544100	1593700	1832700	1218400	1020600	ko00561,ko01100,ko04714,ko04923,ko04931,ko04975,ko04977,ko04979,ko05417
LIPID-P-0773	TG(10:0_14:0_16:0)	GL	TG	712.643	694.611	[M+NH4]+	C43H82O6	-	-	131778438	HMDB0071634	-	-	C00422	774090	573060	659390	691080	370220	657630	697780	275950	206330	684140	377300	296080	592590	343500	258450	196700	153810	294020	264140	418360	176610	324960	ko00561,ko01100,ko04714,ko04923,ko04931,ko04975,ko04977,ko04979,ko05417
LIPID-P-0775	TG(8:0_14:0_18:0)	GL	TG	712.644	694.611	[M+NH4]+	C43H82O6	-	-	131778910	HMDB0072111	-	-	C00422	3487400	3585900	1921100	2620500	1428900	1327300	1394200	813500	470070	1892700	1018300	1116100	1950200	1144100	610270	1074500	512780	974180	927590	963520	595710	668220	ko00561,ko01100,ko04714,ko04923,ko04931,ko04975,ko04977,ko04979,ko05417
LIPID-P-0776	TG(10:0_15:0_16:0)	GL	TG	726.658	708.627	[M+NH4]+	C44H84O6	-	-	131779393	HMDB0072597	-	-	C00422	2831900	3724400	1922300	1736200	1481900	2086000	1848200	722290	749620	2386500	1954900	1317300	1918100	1209200	764880	1215500	823690	2364100	1340700	1868100	1104400	1246500	ko00561,ko01100,ko04714,ko04923,ko04931,ko04975,ko04977,ko04979,ko05417
LIPID-P-0777	TG(12:0_14:0_16:0)	GL	TG	740.677	722.642	[M+NH4]+	C45H86O6	LMGL03013211	-	131803451	HMDB0095276	-	-	C00422	20615000	19529000	16996000	14931000	9203800	13286000	12620000	6159000	5104900	15353000	5821200	6683900	9196100	7593400	5727400	6484600	5821500	8197000	6470300	7039900	6389800	5779600	ko00561,ko01100,ko04714,ko04923,ko04931,ko04975,ko04977,ko04979,ko05417
LIPID-P-0778	TG(12:0_12:0_18:0)	GL	TG	740.677	722.642	[M+NH4]+	C45H86O6	LMGL03012637	-	131803182	HMDB0095006	-	-	C00422	772010	552230	429620	768140	545600	577320	428390	256060	213480	534760	201990	318480	345430	442660	193290	201460	245940	338260	223220	274750	215040	258540	ko00561,ko01100,ko04714,ko04923,ko04931,ko04975,ko04977,ko04979,ko05417
LIPID-P-0779	TG(12:0_15:0_16:0)	GL	TG	754.688	736.658	[M+NH4]+	C46H88O6	LMGL03013268	-	131803593	HMDB0095418	-	-	C00422	1786400	1284600	1395600	1167900	1002700	1204300	1133400	641440	563020	1170700	973710	607410	1336900	993290	705910	802070	625650	1127200	741900	1509500	640280	986400	ko00561,ko01100,ko04714,ko04923,ko04931,ko04975,ko04977,ko04979,ko05417
LIPID-P-0782	TG(14:0_14:0_16:0)	GL	TG	768.708	750.674	[M+NH4]+	C47H90O6	LMGL03012756	-	97045147	HMDB0042063	-	-	C00422	13333000	13695000	8422600	8461600	6666100	10028000	10958000	6713700	4838700	14271000	6908500	4079800	8612800	8197500	4573500	5266300	4182600	8811400	7321200	6307300	6269000	8705100	ko00561,ko01100,ko04714,ko04923,ko04931,ko04975,ko04977,ko04979,ko05417
LIPID-P-0783	TG(12:0_14:0_18:0)	GL	TG	768.706	750.674	[M+NH4]+	C47H90O6	LMGL03013216	-	56937006	HMDB0095296	-	-	C00422	1647500	1070300	1165300	1060000	910640	1112900	1108500	672760	539810	1368800	584140	456820	864070	622110	358500	653450	461670	657380	563310	737790	541600	673700	ko00561,ko01100,ko04714,ko04923,ko04931,ko04975,ko04977,ko04979,ko05417
LIPID-P-0784	TG(12:0_16:0_16:0)	GL	TG	768.707	750.674	[M+NH4]+	C47H90O6	LMGL03012664	-	101627647	HMDB0095566	-	-	C00422	6733000	7974100	5201900	5565600	3452400	4851900	5467000	3105800	2610500	7532600	4552900	2446000	4757300	3495800	2690200	2969300	2505100	3784600	4296800	3169300	2828600	4284200	ko00561,ko01100,ko04714,ko04923,ko04931,ko04975,ko04977,ko04979,ko05417
LIPID-P-0785	TG(14:0_15:0_16:0)	GL	TG	782.717	764.689	[M+NH4]+	C48H92O6	LMGL03014167	-	56937957	HMDB0042093	-	-	C00422	2192900	2699200	1933800	1773600	1363600	1801700	1749300	952320	895110	2237400	1696600	1102000	1866200	1687600	1171000	1056200	1015900	1730900	1397400	1480700	1133700	1803800	ko00561,ko01100,ko04714,ko04923,ko04931,ko04975,ko04977,ko04979,ko05417
LIPID-P-0786	TG(14:0_16:0_16:0)	GL	TG	796.739	778.705	[M+NH4]+	C49H94O6	LMGL03012786	-	545606	HMDB0010411	-	-	C00422	34164000	25341000	25152000	27191000	24755000	40266000	26810000	21544000	12865000	35392000	29386000	14164000	26659000	19516000	28084000	22104000	16784000	21455000	17737000	15989000	12007000	20535000	ko00561,ko01100,ko04714,ko04923,ko04931,ko04975,ko04977,ko04979,ko05417
LIPID-P-0787	TG(15:0_16:0_16:0)	GL	TG	810.752	792.721	[M+NH4]+	C50H96O6	LMGL03012900	-	56936694	HMDB0043019	-	-	C00422	18842000	23063000	18388000	15666000	14450000	25611000	18618000	15510000	10784000	37410000	29388000	11204000	25202000	20429000	27461000	22769000	12616000	22002000	26060000	12158000	14289000	21485000	ko00561,ko01100,ko04714,ko04923,ko04931,ko04975,ko04977,ko04979,ko05417
LIPID-P-0788	TG(16:0_16:0_16:0)	GL	TG	824.771	806.736	[M+NH4]+	C51H98O6	LMGL03010001	555-44-2	11147	HMDB0005356	77393	3857	C00422	261880000	9	210660000	166620000	180280000	195520000	234460000	146620000	9	9	9	211020000	9	282720000	9	9	421760000	299120000	9	191010000	306840000	406580000	ko00561,ko01100,ko04714,ko04923,ko04931,ko04975,ko04977,ko04979,ko05417
LIPID-P-0789	TG(14:0_16:0_18:0)	GL	TG	824.771	806.736	[M+NH4]+	C51H98O6	LMGL03014225	-	131753268	HMDB0042124	-	-	C00422	5828500	10250000	4543300	6682900	7859700	11695000	7600000	4563700	5111100	10514000	7081400	4792600	9950100	8625600	15095000	7954800	6171900	6124300	9310000	3503500	5295100	9007600	ko00561,ko01100,ko04714,ko04923,ko04931,ko04975,ko04977,ko04979,ko05417
LIPID-P-0791	TG(16:0_16:0_17:0)	GL	TG	838.786	820.752	[M+NH4]+	C52H100O6	LMGL03010019	-	9543988	HMDB0104223	-	-	C00422	25366000	29534000	25484000	24970000	18308000	30902000	25769000	18966000	17480000	43037000	32831000	15255000	32913000	27909000	36335000	32939000	22701000	40133000	32966000	20467000	28054000	34388000	ko00561,ko01100,ko04714,ko04923,ko04931,ko04975,ko04977,ko04979,ko05417
LIPID-P-0792	TG(15:0_16:0_18:0)	GL	TG	838.784	820.752	[M+NH4]+	C52H100O6	LMGL03015009	-	56938798	HMDB0043020	-	-	C00422	2714200	2485900	2553100	2892700	2491600	3367600	3096400	1970100	1952000	3912700	3434700	1851400	3890200	3311700	4430100	4142400	2579300	3478700	3507100	2722300	4018400	4609900	ko00561,ko01100,ko04714,ko04923,ko04931,ko04975,ko04977,ko04979,ko05417
LIPID-P-0793	TG(16:0_16:0_18:0)	GL	TG	852.802	834.768	[M+NH4]+	C53H102O6	LMGL03010004	-	99649112	HMDB0005357	-	-	C00422	184050000	254890000	241020000	203060000	247220000	283200000	194360000	167170000	316880000	528200000	515170000	171060000	332740000	212020000	601560000	497200000	347910000	306570000	384170000	148600000	355700000	335240000	ko00561,ko01100,ko04714,ko04923,ko04931,ko04975,ko04977,ko04979,ko05417
LIPID-P-0796	TG(16:0_17:0_18:0)	GL	TG	866.815	848.783	[M+NH4]+	C54H104O6	LMGL03010041	-	131812514	HMDB0104381	-	-	C00422	5526100	4133500	4368400	4460400	4490000	5916800	4228000	4876500	4451500	7344900	4618500	3865700	7679900	6959300	6824400	7485000	5448000	8699500	6631900	4235100	7374400	9457300	ko00561,ko01100,ko04714,ko04923,ko04931,ko04975,ko04977,ko04979,ko05417
LIPID-P-0798	TG(14:0_18:0_20:0)	GL	TG	880.833	862.799	[M+NH4]+	C55H106O6	LMGL03014348	-	56938029	HMDB0042155	-	-	C00422	2109800	3705300	2472500	2765700	2803400	5048000	2302500	2869200	5116900	6354600	5032700	2142800	6342200	2372600	4608400	4184700	2982300	4035500	5155200	2252800	3911800	5970300	ko00561,ko01100,ko04714,ko04923,ko04931,ko04975,ko04977,ko04979,ko05417
LIPID-P-0800	TG(16:0_18:0_18:0)	GL	TG	880.833	862.799	[M+NH4]+	C55H106O6	LMGL03010069	-	99647664	HMDB0005365	-	-	C00422	57142000	98331000	68001000	73198000	94644000	81632000	54401000	58401000	94427000	124270000	151200000	80938000	139560000	84531000	171380000	162140000	133470000	96859000	102580000	47465000	104580000	160800000	ko00561,ko01100,ko04714,ko04923,ko04931,ko04975,ko04977,ko04979,ko05417
LIPID-P-0803	TG(16:0_18:0_19:0)	GL	TG	894.848	876.815	[M+NH4]+	C56H108O6	LMGL03010149	-	9544114	HMDB0104526	-	-	C00422	892160	1175500	1145900	818130	887860	1536600	632620	940570	1747300	1927300	2510700	746120	1560200	813730	2712600	1243200	1102900	1349300	2140300	776880	1588700	3107800	ko00561,ko01100,ko04714,ko04923,ko04931,ko04975,ko04977,ko04979,ko05417
LIPID-P-0804	TG(18:0_18:0_18:0)	GL	TG	908.865	890.83	[M+NH4]+	C57H110O6	LMGL03010002	-	11146	HMDB0005393	45956	4701	C00422	11923000	23626000	17952000	17266000	19214000	19842000	10003000	11102000	29174000	30878000	25394000	14455000	28696000	13588000	38041000	30004000	29474000	20230000	28812000	5526700	24904000	31065000	ko00561,ko01100,ko04714,ko04923,ko04931,ko04975,ko04977,ko04979,ko05417
LIPID-P-0806	TG(16:0_18:0_20:0)	GL	TG	908.861	890.83	[M+NH4]+	C57H110O6	LMGL03010175	-	131750339	HMDB0005366	-	-	C00422	3447000	10064000	5100900	3898400	3923500	5437800	2008600	3618300	10051000	12178000	6065800	3406000	6328500	3367400	8695900	7163400	5435800	6202500	7309900	2844300	5314900	9219400	ko00561,ko01100,ko04714,ko04923,ko04931,ko04975,ko04977,ko04979,ko05417
LIPID-P-0808	TG(16:0_18:0_22:0)	GL	TG	936.896	918.862	[M+NH4]+	C59H114O6	LMGL03010459	-	56938276	HMDB0043916	-	-	C00422	852860	2119200	1174300	1221400	1025600	1228000	534980	690160	2483300	3253000	2295100	899760	2580900	572690	2482400	1357200	1377400	1286100	1719600	611320	1030900	2929900	ko00561,ko01100,ko04714,ko04923,ko04931,ko04975,ko04977,ko04979,ko05417
LIPID-P-0810	TG(16:0_16:0_24:0)	GL	TG	936.895	918.862	[M+NH4]+	C59H114O6	-	-	131754998	HMDB0043889	-	-	C00422	134690	412420	231720	249760	142200	292640	159970	180740	386440	665070	706280	110460	393510	133110	401900	226750	207280	214590	449210	123040	222620	550120	ko00561,ko01100,ko04714,ko04923,ko04931,ko04975,ko04977,ko04979,ko05417
LIPID-P-0814	TG(16:0_18:0_24:0)	GL	TG	964.928	946.893	[M+NH4]+	C61H118O6	-	-	131755013	HMDB0043917	-	-	C00422	388640	1547800	715580	562330	500610	719810	340940	321740	912690	1645600	970130	565410	1570800	476200	1447100	918430	730040	590130	823050	145040	375570	1200100	ko00561,ko01100,ko04714,ko04923,ko04931,ko04975,ko04977,ko04979,ko05417
LIPID-P-0818	TG(10:0_14:0_14:1)	GL	TG	682.599	664.564	[M+NH4]+	C41H76O6	-	-	-	-	-	-	C00422	47503	60394	51180	62588	47699	46858	38443	28536	28076	68249	14692	22741	36691	9	20241	24820	12159	49849	25851	22547	20167	27032	ko00561,ko01100,ko04714,ko04923,ko04931,ko04975,ko04977,ko04979,ko05417
LIPID-P-0819	TG(8:0_16:0_16:1)	GL	TG	710.625	692.595	[M+NH4]+	C43H80O6	-	-	-	-	-	-	C00422	2367100	2845000	1953200	3413200	1755800	1093200	1000900	398090	394570	1015600	841110	1165000	1886200	1026600	525930	978300	488650	1081100	926380	663050	715390	748830	ko00561,ko01100,ko04714,ko04923,ko04931,ko04975,ko04977,ko04979,ko05417
LIPID-P-0820	TG(8:0_14:0_18:1)	GL	TG	710.627	692.595	[M+NH4]+	C43H80O6	-	-	-	-	-	-	C00422	443160	707710	450400	668040	350910	250960	275210	123050	143200	330720	182270	192770	251050	195420	136860	131450	108020	242810	164430	218170	195700	179880	ko00561,ko01100,ko04714,ko04923,ko04931,ko04975,ko04977,ko04979,ko05417
LIPID-P-0821	TG(10:0_12:0_18:1)	GL	TG	710.629	692.595	[M+NH4]+	C43H80O6	-	-	-	-	-	-	C00422	263890	328420	326980	227760	169590	191220	184950	93974	105900	269460	153050	94573	167980	141540	94364	73643	52365	141920	85006	157950	84916	187190	ko00561,ko01100,ko04714,ko04923,ko04931,ko04975,ko04977,ko04979,ko05417
LIPID-P-0822	TG(8:0_16:0_18:1)	GL	TG	738.659	720.627	[M+NH4]+	C45H84O6	-	-	-	-	-	-	C00422	5521000	5469700	5493000	5783900	4193300	2730600	3161500	1986500	1243900	3549800	2518700	2300100	3541100	2589600	1419600	2742900	1640500	2875200	2574800	3204000	2369200	2080500	ko00561,ko01100,ko04714,ko04923,ko04931,ko04975,ko04977,ko04979,ko05417
LIPID-P-0823	TG(12:0_14:0_16:1)	GL	TG	738.66	720.627	[M+NH4]+	C45H84O6	LMGL03013212	-	56937002	-	-	-	C00422	861180	1267600	977720	1358700	981730	940040	1010200	827540	357390	1066300	834930	573160	907130	589130	579450	598230	425440	1026400	643950	889530	612470	895010	ko00561,ko01100,ko04714,ko04923,ko04931,ko04975,ko04977,ko04979,ko05417
LIPID-P-0824	TG(10:0_16:0_16:1)	GL	TG	738.661	720.627	[M+NH4]+	C45H84O6	-	-	-	-	-	-	C00422	3150000	4657700	4543400	3066700	2701900	2382400	3376900	1741100	1084800	3295900	2870800	1776000	3386000	1838500	1431200	1994800	1748600	3592600	2425400	3109400	1860200	2082700	ko00561,ko01100,ko04714,ko04923,ko04931,ko04975,ko04977,ko04979,ko05417
LIPID-P-0827	TG(12:0_16:0_16:1)	GL	TG	766.692	748.658	[M+NH4]+	C47H88O6	LMGL03013322	-	56937112	-	-	-	C00422	4336400	4651500	4593400	3715100	2501000	2637900	2746500	1647100	1661400	3666900	2930200	2029200	4376300	3537900	2693200	2393400	2023800	4540900	3252000	3445400	3253400	3276800	ko00561,ko01100,ko04714,ko04923,ko04931,ko04975,ko04977,ko04979,ko05417
LIPID-P-0828	TG(10:0_16:0_18:1)	GL	TG	766.692	748.658	[M+NH4]+	C47H88O6	-	-	-	-	-	-	C00422	34405000	24523000	23126000	36828000	25489000	19501000	19859000	15194000	14039000	27295000	17320000	14003000	22775000	18251000	13106000	21329000	14466000	23361000	18024000	23629000	26189000	23537000	ko00561,ko01100,ko04714,ko04923,ko04931,ko04975,ko04977,ko04979,ko05417
LIPID-P-0829	TG(12:0_14:0_18:1)	GL	TG	766.692	748.658	[M+NH4]+	C47H88O6	LMGL03013217	-	56937007	-	-	-	C00422	3410800	4114700	3102300	3469500	1744200	2246800	2310400	1182800	1824300	2309900	2012500	1543600	2918500	2526800	2016600	1584900	1258400	3138300	1782300	2654500	1906100	2876100	ko00561,ko01100,ko04714,ko04923,ko04931,ko04975,ko04977,ko04979,ko05417
LIPID-P-0831	TG(12:0_15:0_18:1)	GL	TG	780.703	762.674	[M+NH4]+	C48H90O6	LMGL03013274	-	56937064	-	-	-	C00422	2016200	1468500	1462700	1650900	1427800	1128700	1235600	1182800	1033100	1346800	1477100	1285900	1741800	1292100	956490	1273500	1000900	2041200	1427600	2158200	1232000	1955100	ko00561,ko01100,ko04714,ko04923,ko04931,ko04975,ko04977,ko04979,ko05417
LIPID-P-0833	TG(12:0_16:0_18:1)	GL	TG	794.724	776.689	[M+NH4]+	C49H92O6	LMGL03013326	-	56937116	-	-	-	C00422	16411000	15638000	16594000	16787000	11127000	14876000	14681000	10585000	9435300	18631000	13475000	9922900	15243000	13360000	6814400	9431200	9657400	14239000	11512000	15648000	11992000	13780000	ko00561,ko01100,ko04714,ko04923,ko04931,ko04975,ko04977,ko04979,ko05417
LIPID-P-0834	TG(14:0_16:0_16:1)	GL	TG	794.724	776.689	[M+NH4]+	C49H92O6	LMGL03014221	-	56938011	HMDB0042129	-	-	C00422	25379000	33496000	29556000	24245000	17640000	21370000	23191000	12732000	10452000	21641000	20623000	15969000	25145000	23636000	15318000	14787000	14558000	23593000	17120000	23462000	14669000	19143000	ko00561,ko01100,ko04714,ko04923,ko04931,ko04975,ko04977,ko04979,ko05417
LIPID-P-0835	TG(15:0_16:0_16:1)	GL	TG	808.737	790.705	[M+NH4]+	C50H94O6	LMGL03015005	-	56938794	HMDB0043025	-	-	C00422	6140900	6018800	4343200	4214000	3496800	4200700	4522100	2623300	2161200	4811000	4525400	3642700	4532400	4230400	3378200	3282400	2297200	5400000	3705100	4742900	3214000	4837800	ko00561,ko01100,ko04714,ko04923,ko04931,ko04975,ko04977,ko04979,ko05417
LIPID-P-0836	TG(14:0_15:0_18:1)	GL	TG	808.736	790.705	[M+NH4]+	C50H94O6	LMGL03014173	-	56937963	HMDB0042100	-	-	C00422	2010900	1618500	1571500	1681700	1409700	1731100	1464200	1154000	1023700	1818600	1525400	1449400	1879300	1595700	1194800	1426500	1132000	1851600	1296100	2131100	1499400	2218700	ko00561,ko01100,ko04714,ko04923,ko04931,ko04975,ko04977,ko04979,ko05417
LIPID-P-0837	TG(16:0_16:0_16:1)	GL	TG	822.755	804.721	[M+NH4]+	C51H96O6	LMGL03010017	-	9543986	HMDB0005359	-	4716	C00422	144760000	180880000	129710000	121620000	86169000	83444000	125870000	58361000	49998000	108740000	82017000	77565000	111220000	102100000	78074000	90309000	77248000	117410000	94163000	99994000	77339000	81979000	ko00561,ko01100,ko04714,ko04923,ko04931,ko04975,ko04977,ko04979,ko05417
LIPID-P-0838	TG(14:0_16:0_18:1)	GL	TG	822.755	804.721	[M+NH4]+	C51H96O6	LMGL03014226	-	56938015	HMDB0042131	-	-	C00422	31591000	33941000	30892000	32255000	25330000	27988000	27693000	19673000	16441000	27456000	20463000	18675000	25432000	26851000	18361000	19298000	17252000	25714000	20316000	25480000	19448000	24459000	ko00561,ko01100,ko04714,ko04923,ko04931,ko04975,ko04977,ko04979,ko05417
LIPID-P-0841	TG(15:0_16:0_18:1)	GL	TG	836.77	818.736	[M+NH4]+	C52H98O6	LMGL03015010	-	131754161	HMDB0043027	-	-	C00422	38983000	35666000	24830000	28975000	20390000	24069000	26209000	18324000	12421000	28743000	19205000	17049000	25241000	27170000	20010000	21836000	19631000	29422000	21996000	30550000	23549000	27124000	ko00561,ko01100,ko04714,ko04923,ko04931,ko04975,ko04977,ko04979,ko05417
LIPID-P-0843	TG(16:0_16:0_18:1)	GL	TG	850.786	832.752	[M+NH4]+	C53H100O6	LMGL03010006	-	25240460	HMDB0005360	-	4705	C00422	631600000	617400000	579320000	512340000	449720000	474840000	539510000	393830000	314930000	511040000	474250000	422030000	540720000	529570000	446150000	434780000	419850000	536130000	451190000	512750000	455010000	484150000	ko00561,ko01100,ko04714,ko04923,ko04931,ko04975,ko04977,ko04979,ko05417
LIPID-P-0845	TG(16:0_17:0_18:1)	GL	TG	864.801	846.768	[M+NH4]+	C54H102O6	LMGL03010051	-	-	-	-	-	C00422	87583000	62931000	59588000	67408000	53082000	56112000	69815000	43019000	28260000	67754000	37478000	46670000	59742000	69478000	46957000	62452000	42694000	93104000	46612000	69559000	63456000	69879000	ko00561,ko01100,ko04714,ko04923,ko04931,ko04975,ko04977,ko04979,ko05417
LIPID-P-0846	TG(16:0_18:0_18:1)	GL	TG	878.817	860.783	[M+NH4]+	C55H104O6	LMGL03010085	-	5365005	HMDB0005367	-	-	C00422	332980000	259280000	276970000	259210000	240270000	241440000	273150000	195210000	135870000	309870000	193550000	202500000	252100000	316840000	209970000	285390000	248370000	271920000	232680000	289820000	241020000	274450000	ko00561,ko01100,ko04714,ko04923,ko04931,ko04975,ko04977,ko04979,ko05417
LIPID-P-0848	TG(16:0_16:1_20:0)	GL	TG	878.818	860.783	[M+NH4]+	C55H104O6	LMGL03010095	-	9544061	HMDB0005375	-	4794	C00422	1134600	1037500	875970	743470	646040	642070	872040	515080	755930	932230	590950	580820	782260	778330	556670	565220	619240	987700	731020	959630	554760	870760	ko00561,ko01100,ko04714,ko04923,ko04931,ko04975,ko04977,ko04979,ko05417
LIPID-P-0849	TG(17:0_18:0_18:1)	GL	TG	892.831	874.799	[M+NH4]+	C56H106O6	LMGL03010119	-	9544084	-	-	-	C00422	13950000	6182800	8309600	8199500	7077000	7227900	7899200	5969100	3203500	8484100	4530300	6533500	8198700	12117000	5318900	10489000	6977200	12780000	6656200	10062000	9858200	10006000	ko00561,ko01100,ko04714,ko04923,ko04931,ko04975,ko04977,ko04979,ko05417
LIPID-P-0850	TG(17:0_17:0_19:1)	GL	TG	892.826	874.799	[M+NH4]+	C56H106O6	LMGL03012999	-	56936791	-	-	-	C00422	4010600	2790600	2537900	2588800	2613000	2247600	2455200	1839900	1446600	3210100	1811100	1851700	2652100	3545400	1799600	1794400	1876300	3683200	1900400	3113400	2736900	2062200	ko00561,ko01100,ko04714,ko04923,ko04931,ko04975,ko04977,ko04979,ko05417
LIPID-P-0851	TG(16:0_18:0_20:1)	GL	TG	906.847	888.815	[M+NH4]+	C57H108O6	LMGL03010205	-	9544170	HMDB0005368	-	-	C00422	22719000	18857000	13407000	13329000	13536000	16125000	18680000	14651000	11469000	21248000	12610000	10836000	15276000	14897000	9423300	14991000	11758000	16882000	11833000	15401000	15622000	16361000	ko00561,ko01100,ko04714,ko04923,ko04931,ko04975,ko04977,ko04979,ko05417
LIPID-P-0852	TG(18:0_18:0_18:1)	GL	TG	906.849	888.815	[M+NH4]+	C57H108O6	LMGL03010188	-	16058371	HMDB0005395	-	4884	C00422	365770000	240620000	268700000	237910000	270000000	296270000	300240000	248490000	156950000	397020000	183280000	240420000	312220000	323390000	220320000	348650000	284000000	275870000	201160000	300710000	323850000	284710000	ko00561,ko01100,ko04714,ko04923,ko04931,ko04975,ko04977,ko04979,ko05417
LIPID-P-0853	TG(16:0_20:0_18:1)	GL	TG	906.846	888.815	[M+NH4]+	C57H108O6	LMGL03010205	-	9544170	HMDB0005368	-	-	C00422	20918000	16436000	12726000	13292000	11189000	11461000	14587000	10134000	10232000	16883000	9842100	9924400	10451000	9720300	8662200	9763500	8673100	15562000	10829000	17298000	12657000	12362000	ko00561,ko01100,ko04714,ko04923,ko04931,ko04975,ko04977,ko04979,ko05417
LIPID-P-0854	TG(15:0_16:0_24:1)	GL	TG	920.858	902.83	[M+NH4]+	C58H110O6	-	-	131754165	HMDB0043031	-	-	C00422	3871100	2103200	1789600	2486000	1120900	1465100	1868400	1276500	1697400	2201800	1503700	1186000	2016800	1860100	1221500	1117400	1181600	2715900	1479700	2145500	1464100	1965900	ko00561,ko01100,ko04714,ko04923,ko04931,ko04975,ko04977,ko04979,ko05417
LIPID-P-0855	TG(16:0_18:1_21:0)	GL	TG	920.855	902.83	[M+NH4]+	C58H110O6	LMGL03010455	-	9544418	-	-	-	C00422	5155000	2491200	3186800	3060100	2015500	3088600	2772600	2348800	2123100	3984600	1808200	2085600	2834500	3328200	2093000	2772700	2132900	4269800	2549000	3834200	2667600	3295500	ko00561,ko01100,ko04714,ko04923,ko04931,ko04975,ko04977,ko04979,ko05417
LIPID-P-0856	TG(18:0_18:1_20:0)	GL	TG	934.876	916.846	[M+NH4]+	C59H112O6	LMGL03010382	-	9544345	HMDB0005402	-	-	C00422	6069200	3339400	4172100	4757600	3147600	3433400	4434200	4133600	3927000	5844800	2518300	3080300	4445400	3863500	2972600	3750800	3242800	4341700	3155900	5251300	4592700	4478600	ko00561,ko01100,ko04714,ko04923,ko04931,ko04975,ko04977,ko04979,ko05417
LIPID-P-0858	TG(16:0_18:1_22:0)	GL	TG	934.88	916.846	[M+NH4]+	C59H112O6	LMGL03010511	-	9544474	HMDB0044112	-	-	C00422	11422000	6679000	7113100	7160000	5456400	4981200	7715100	6194500	4542600	9332000	4196800	4362400	7784800	7078300	4353100	5795400	4221100	6626400	5161300	8227800	7128900	7182700	ko00561,ko01100,ko04714,ko04923,ko04931,ko04975,ko04977,ko04979,ko05417
LIPID-P-0859	TG(16:0_24:0_16:1)	GL	TG	934.871	916.846	[M+NH4]+	C59H112O6	-	-	131755091	HMDB0044003	-	-	C00422	235530	203480	141840	161510	78411	68507	111840	69016	71515	184370	116440	80176	140420	102710	95509	62990	66540	170310	94749	157380	68328	139540	ko00561,ko01100,ko04714,ko04923,ko04931,ko04975,ko04977,ko04979,ko05417
LIPID-P-0861	TG(15:0_24:0_18:1)	GL	TG	948.888	930.862	[M+NH4]+	C60H114O6	-	-	131754270	HMDB0043142	-	-	C00422	1402800	916840	902080	868200	517290	579160	684200	615710	625450	1268400	725200	524350	974840	698970	600140	544080	493010	871560	680330	811670	702700	1106000	ko00561,ko01100,ko04714,ko04923,ko04931,ko04975,ko04977,ko04979,ko05417
LIPID-P-0862	TG(16:0_23:0_18:1)	GL	TG	948.891	930.862	[M+NH4]+	C60H114O6	-	-	-	-	-	-	C00422	1190400	886130	909150	1069100	546170	612570	734300	578060	643410	1243800	906770	405100	881060	703060	703530	442930	486500	993380	536990	953440	480550	1016100	ko00561,ko01100,ko04714,ko04923,ko04931,ko04975,ko04977,ko04979,ko05417
LIPID-P-0865	TG(16:0_24:0_18:1)	GL	TG	962.911	944.877	[M+NH4]+	C61H116O6	-	-	131755092	HMDB0044004	-	-	C00422	3286600	1911000	2185400	1870500	1262500	1376500	1654900	1336300	1293100	3095700	1279200	1101700	1781700	1531300	1191600	1022400	1124200	1882800	1324800	1961200	1412400	2129500	ko00561,ko01100,ko04714,ko04923,ko04931,ko04975,ko04977,ko04979,ko05417
LIPID-P-0867	TG(16:0_20:1_22:0)	GL	TG	962.912	944.877	[M+NH4]+	C61H116O6	LMGL03010823	-	9544784	HMDB0044140	-	-	C00422	735450	481490	404900	502790	317410	417780	362910	302640	275420	606010	342870	220880	475960	378270	277900	316220	301740	387740	307310	561110	403180	559430	ko00561,ko01100,ko04714,ko04923,ko04931,ko04975,ko04977,ko04979,ko05417
LIPID-P-0868	TG(16:0_25:0_18:1)	GL	TG	976.919	958.893	[M+NH4]+	C62H118O6	-	-	-	-	-	-	C00422	393870	314640	285390	260590	171250	224340	244210	235940	244170	501680	222880	161300	224350	188970	232450	202240	170700	291140	166370	303430	213770	318810	ko00561,ko01100,ko04714,ko04923,ko04931,ko04975,ko04977,ko04979,ko05417
LIPID-P-0870	TG(16:0_26:0_18:1)	GL	TG	990.936	972.908	[M+NH4]+	C63H120O6	-	-	-	-	-	-	C00422	490650	555350	320420	444060	201880	287700	363140	274970	277540	669220	421630	208530	367140	241390	327650	239900	233920	360890	263930	390010	277270	399420	ko00561,ko01100,ko04714,ko04923,ko04931,ko04975,ko04977,ko04979,ko05417
LIPID-P-0872	TG(18:0_20:1_22:0)	GL	TG	990.943	972.908	[M+NH4]+	C63H120O6	LMGL03011188	-	9545303	HMDB0044967	-	-	C00422	383710	274720	218520	355230	188580	241660	285410	198330	214130	483130	230540	161030	300580	198370	238210	210640	178970	270110	176440	282390	182030	362890	ko00561,ko01100,ko04714,ko04923,ko04931,ko04975,ko04977,ko04979,ko05417
LIPID-P-0875	TG(8:0_14:0_18:2)	GL	TG	708.612	690.58	[M+NH4]+	C43H78O6	-	-	-	-	-	-	C00422	78281	91749	55614	75161	42794	42920	35959	6642.9	12281	40799	25303	15826	50940	29920	23320	11977	11027	24390	16392	19157	10662	20280	ko00561,ko01100,ko04714,ko04923,ko04931,ko04975,ko04977,ko04979,ko05417
LIPID-P-0876	TG(8:0_16:1_16:1)	GL	TG	708.611	690.58	[M+NH4]+	C43H78O6	-	-	-	-	-	-	C00422	150880	190400	94367	167980	101300	86074	53108	27777	36743	92908	64117	50061	98920	54773	37617	54554	17332	62859	43488	37861	37609	40221	ko00561,ko01100,ko04714,ko04923,ko04931,ko04975,ko04977,ko04979,ko05417
LIPID-P-0878	TG(8:0_16:1_18:1)	GL	TG	736.646	718.611	[M+NH4]+	C45H82O6	-	-	-	-	-	-	C00422	3400900	2556100	2101500	3978300	2016600	1066800	1228200	856810	466970	1254000	953340	1594500	1564200	1119100	651270	1399800	925950	1027900	893880	901350	1024600	945390	ko00561,ko01100,ko04714,ko04923,ko04931,ko04975,ko04977,ko04979,ko05417
LIPID-P-0880	TG(8:0_16:0_18:2)	GL	TG	736.642	718.611	[M+NH4]+	C45H82O6	-	-	-	-	-	-	C00422	2133800	2554500	1837000	2846000	1469900	1371300	1410300	832720	569070	1458600	999850	996900	1730200	1261200	704170	832600	479670	1004400	636610	983230	770920	669170	ko00561,ko01100,ko04714,ko04923,ko04931,ko04975,ko04977,ko04979,ko05417
LIPID-P-0882	TG(9:0_16:0_18:2)	GL	TG	750.658	732.627	[M+NH4]+	C46H84O6	-	-	-	-	-	-	C00422	922300	1336600	1040600	1175300	685950	851430	812560	433910	692740	1275500	914540	642210	1031300	1158600	635110	509480	336650	1020100	722320	987650	748810	821110	ko00561,ko01100,ko04714,ko04923,ko04931,ko04975,ko04977,ko04979,ko05417
LIPID-P-0884	TG(14:0_14:1_16:1)	GL	TG	764.673	746.642	[M+NH4]+	C47H86O6	LMGL03014140	-	131753421	HMDB0042279	-	-	C00422	4592100	6033700	5535100	4261400	4465900	3076800	4314700	2282500	2169000	4554500	3357000	2440200	3784000	2797300	2751700	3510800	2749500	4914900	4059600	4469200	2977600	2914900	ko00561,ko01100,ko04714,ko04923,ko04931,ko04975,ko04977,ko04979,ko05417
LIPID-P-0885	TG(10:0_16:0_18:2)	GL	TG	764.672	746.642	[M+NH4]+	C47H86O6	-	-	-	-	-	-	C00422	11703000	12969000	10031000	11388000	10142000	7306000	9860200	5718400	5612300	11790000	9249600	6592800	8784900	8453100	7218300	7537600	5167200	10175000	7158700	9599700	6782800	7071900	ko00561,ko01100,ko04714,ko04923,ko04931,ko04975,ko04977,ko04979,ko05417
LIPID-P-0886	TG(12:0_14:0_18:2)	GL	TG	764.676	746.642	[M+NH4]+	C47H86O6	LMGL03013218	-	56937008	-	-	-	C00422	526780	838970	629430	613810	492730	610650	639890	328070	421360	624220	544640	390290	560860	618550	572930	380100	267570	656540	428560	526800	305590	449200	ko00561,ko01100,ko04714,ko04923,ko04931,ko04975,ko04977,ko04979,ko05417
LIPID-P-0892	TG(14:1_16:0_16:1)	GL	TG	792.708	774.674	[M+NH4]+	C49H90O6	LMGL03014627	-	56938416	HMDB0047771	-	-	C00422	12989000	16059000	13687000	12978000	9095200	9780000	8973800	6543200	6442800	12876000	10083000	7704600	14052000	9698800	8764200	7969300	6582600	13656000	10517000	13412000	7201300	9788600	ko00561,ko01100,ko04714,ko04923,ko04931,ko04975,ko04977,ko04979,ko05417
LIPID-P-0893	TG(12:0_16:0_18:2)	GL	TG	792.707	774.674	[M+NH4]+	C49H90O6	LMGL03013327	-	56937117	-	-	-	C00422	9462100	10329000	8193800	8360800	6305700	7162500	7742400	5920100	5195200	10059000	7485600	5693700	10392000	8339100	6617600	5246600	4915400	8908600	6274300	8805200	6828800	6844900	ko00561,ko01100,ko04714,ko04923,ko04931,ko04975,ko04977,ko04979,ko05417
LIPID-P-0894	TG(14:0_14:1_18:1)	GL	TG	792.708	774.674	[M+NH4]+	C49H90O6	LMGL03014145	-	56937935	HMDB0042281	-	-	C00422	24687000	25156000	22455000	28874000	28025000	19429000	18857000	17929000	13689000	33879000	18288000	15907000	23733000	19122000	10916000	19420000	16639000	24629000	21321000	24638000	22383000	23299000	ko00561,ko01100,ko04714,ko04923,ko04931,ko04975,ko04977,ko04979,ko05417
LIPID-P-0896	TG(15:0_16:1_16:1)	GL	TG	806.724	788.689	[M+NH4]+	C50H92O6	LMGL03012901	-	131754326	HMDB0043199	-	-	C00422	1632500	2045500	1389100	1113000	970690	968170	1128100	768130	760740	1146100	1360700	1257300	1734500	1204700	1044400	1311100	741240	1712500	1727200	1641100	1118300	1221400	ko00561,ko01100,ko04714,ko04923,ko04931,ko04975,ko04977,ko04979,ko05417
LIPID-P-0898	TG(14:0_15:0_18:2)	GL	TG	806.722	788.689	[M+NH4]+	C50H92O6	LMGL03014174	-	56937964	HMDB0042106	-	-	C00422	1134600	1014600	1072700	814500	668950	1121300	976530	712680	654430	1022000	855890	881640	1143700	1348000	982180	726380	555660	1171500	752890	1391400	970700	1139400	ko00561,ko01100,ko04714,ko04923,ko04931,ko04975,ko04977,ko04979,ko05417
LIPID-P-0900	TG(14:0_16:1_17:1)	GL	TG	806.722	788.689	[M+NH4]+	C50H92O6	LMGL03014248	-	56938037	-	-	-	C00422	761270	817080	674870	637980	377310	679880	592260	402870	374380	551620	544630	643340	636310	854770	599020	360330	312750	667520	385930	773070	429420	602290	ko00561,ko01100,ko04714,ko04923,ko04931,ko04975,ko04977,ko04979,ko05417
LIPID-P-0901	TG(16:0_16:1_16:1)	GL	TG	820.739	802.705	[M+NH4]+	C51H94O6	LMGL03010018	-	-	HMDB0005376	-	4717	C00422	104600000	132150000	102000000	111030000	72263000	78591000	90984000	53939000	46540000	87528000	89286000	68833000	98321000	92857000	76479000	60346000	63408000	105170000	83951000	97449000	63922000	84371000	ko00561,ko01100,ko04714,ko04923,ko04931,ko04975,ko04977,ko04979,ko05417
LIPID-P-0902	TG(14:0_16:0_18:2)	GL	TG	820.739	802.705	[M+NH4]+	C51H94O6	LMGL03014227	-	56938016	-	-	-	C00422	39399000	44111000	43617000	42591000	25817000	40231000	40085000	27931000	20830000	38344000	32265000	28186000	32849000	45516000	28509000	21875000	19645000	37284000	22397000	35862000	24809000	31985000	ko00561,ko01100,ko04714,ko04923,ko04931,ko04975,ko04977,ko04979,ko05417
LIPID-P-0903	TG(14:0_16:1_18:1)	GL	TG	820.739	802.705	[M+NH4]+	C51H94O6	LMGL03014251	-	53480485	HMDB0010420	-	-	C00422	58886000	57546000	54264000	64956000	46111000	40325000	49114000	40826000	34497000	56916000	46510000	41293000	53638000	51287000	34745000	41045000	40507000	66864000	54516000	56552000	42651000	53451000	ko00561,ko01100,ko04714,ko04923,ko04931,ko04975,ko04977,ko04979,ko05417
LIPID-P-0906	TG(16:0_16:1_17:1)	GL	TG	834.755	816.721	[M+NH4]+	C52H96O6	LMGL03010025	-	9543994	-	-	-	C00422	2284000	2668100	1950000	1646100	1531000	1531300	1761300	1192600	1100100	2165000	1986600	1561300	2452500	2115700	1843600	1845300	1393500	3012300	2176900	2534300	1545700	2462000	ko00561,ko01100,ko04714,ko04923,ko04931,ko04975,ko04977,ko04979,ko05417
LIPID-P-0907	TG(15:0_16:0_18:2)	GL	TG	834.755	816.721	[M+NH4]+	C52H96O6	LMGL03015011	-	56938800	HMDB0043032	-	-	C00422	11317000	9411100	7288900	7567700	6020100	8751200	8653300	6223800	4791400	10529000	7484200	6181100	7892700	9380300	6918700	5669000	4012100	9676000	6168600	9121100	7832900	8668000	ko00561,ko01100,ko04714,ko04923,ko04931,ko04975,ko04977,ko04979,ko05417
LIPID-P-0908	TG(15:0_16:1_18:1)	GL	TG	834.755	816.721	[M+NH4]+	C52H96O6	LMGL03015035	-	56938821	HMDB0043201	-	-	C00422	13914000	13717000	9969900	10114000	7643000	10211000	10614000	7778300	6376100	13376000	10243000	8339300	10299000	12952000	9360800	7790600	6685800	12041000	10348000	10766000	10669000	12328000	ko00561,ko01100,ko04714,ko04923,ko04931,ko04975,ko04977,ko04979,ko05417
LIPID-P-0909	TG(16:0_16:1_18:1)	GL	TG	848.771	830.736	[M+NH4]+	C53H98O6	LMGL03010043	-	9544011	HMDB0005377	-	-	C00422	390490000	403100000	376390000	343370000	301430000	253210000	304840000	230540000	197180000	324470000	323580000	281350000	363090000	336510000	309360000	345260000	332600000	423110000	371520000	410900000	337000000	345290000	ko00561,ko01100,ko04714,ko04923,ko04931,ko04975,ko04977,ko04979,ko05417
LIPID-P-0911	TG(14:0_18:0_18:2)	GL	TG	848.771	830.736	[M+NH4]+	C53H98O6	LMGL03014342	-	53480494	HMDB0010430	-	-	C00422	76447000	55856000	74957000	75999000	60633000	67570000	59564000	57627000	50927000	76608000	52483000	59338000	65827000	70490000	63536000	60422000	60301000	74900000	56921000	74114000	72913000	89419000	ko00561,ko01100,ko04714,ko04923,ko04931,ko04975,ko04977,ko04979,ko05417
LIPID-P-0913	TG(15:0_17:0_19:2)	GL	TG	862.785	844.752	[M+NH4]+	C54H100O6	-	-	-	-	-	-	C00422	17372000	12981000	15404000	15771000	14963000	12641000	14617000	14732000	10517000	17346000	14195000	16477000	13742000	18493000	13358000	17775000	14476000	20356000	16479000	18924000	20931000	22094000	ko00561,ko01100,ko04714,ko04923,ko04931,ko04975,ko04977,ko04979,ko05417
LIPID-P-0914	TG(16:0_17:1_18:1)	GL	TG	862.785	844.752	[M+NH4]+	C54H100O6	LMGL03010061	-	-	-	-	-	C00422	18995000	16890000	20074000	18022000	17668000	17509000	17307000	15720000	11149000	21214000	21952000	17064000	16552000	22621000	15503000	20189000	17726000	28209000	23894000	24005000	22370000	24157000	ko00561,ko01100,ko04714,ko04923,ko04931,ko04975,ko04977,ko04979,ko05417
LIPID-P-0915	TG(16:0_18:1_18:1)	GL	TG	876.802	858.768	[M+NH4]+	C55H102O6	LMGL03010100	-	25240174	HMDB0005382	75583	4798	C00422	371380000	339930000	345400000	339120000	321540000	305780000	345260000	303020000	235180000	337830000	312530000	317410000	340080000	356760000	316860000	373950000	378830000	406950000	378920000	414640000	385920000	387210000	ko00561,ko01100,ko04714,ko04923,ko04931,ko04975,ko04977,ko04979,ko05417
LIPID-P-0916	TG(16:0_18:0_18:2)	GL	TG	876.79	858.768	[M+NH4]+	C55H102O6	LMGL03010104	-	9544069	HMDB0005369	-	-	C00422	239480000	178050000	182770000	158380000	157910000	188790000	199560000	125350000	105230000	202990000	131700000	165850000	199500000	242730000	168070000	177580000	146650000	201950000	140890000	208020000	196070000	171480000	ko00561,ko01100,ko04714,ko04923,ko04931,ko04975,ko04977,ko04979,ko05417
LIPID-P-0918	TG(14:0_18:0_20:2)	GL	TG	876.802	858.768	[M+NH4]+	C55H102O6	LMGL03014350	-	56938139	HMDB0042168	-	-	C00422	972240	826340	816020	871870	884450	986990	893060	821190	1170400	1050900	793650	745860	825080	854680	764040	686010	639630	1018200	601590	1044700	750130	1079300	ko00561,ko01100,ko04714,ko04923,ko04931,ko04975,ko04977,ko04979,ko05417
LIPID-P-0920	TG(16:0_16:1_20:1)	GL	TG	876.802	858.768	[M+NH4]+	C55H102O6	LMGL03010114	-	9544079	HMDB0005378	-	-	C00422	2391200	3061400	2196400	2272600	1894400	2066100	2376200	1666000	2307900	2110300	2138500	1926500	2316600	1999800	1899800	1739800	1732600	2854100	2169800	2523500	1981100	2228800	ko00561,ko01100,ko04714,ko04923,ko04931,ko04975,ko04977,ko04979,ko05417
LIPID-P-0921	TG(17:0_18:1_18:1)	GL	TG	890.786	872.783	[M+NH4]+	C56H104O6	LMGL03010138	-	9544103	HMDB0062701	127309	-	C00422	17381000	9390700	14364000	10879000	8038400	12196000	10688000	12070000	7458700	13581000	5562500	10597000	10733000	18028000	11753000	15844000	14623000	22399000	10362000	22553000	22614000	16654000	ko00561,ko01100,ko04714,ko04923,ko04931,ko04975,ko04977,ko04979,ko05417
LIPID-P-0922	TG(16:0_18:1_19:1)	GL	TG	890.816	872.783	[M+NH4]+	C56H104O6	LMGL03015729	-	56939511	-	-	-	C00422	24321000	18727000	20113000	17698000	15006000	19362000	20423000	17040000	14555000	20306000	13785000	15010000	18105000	23069000	17959000	18327000	15003000	29454000	17238000	28920000	20455000	23860000	ko00561,ko01100,ko04714,ko04923,ko04931,ko04975,ko04977,ko04979,ko05417
LIPID-P-0924	TG(16:0_18:1_20:1)	GL	TG	904.836	886.799	[M+NH4]+	C57H106O6	LMGL03010234	-	9544199	HMDB0005383	-	-	C00422	61831000	58660000	57776000	63709000	58486000	54264000	70015000	43006000	53963000	63917000	51436000	48115000	49432000	52594000	46355000	56351000	56979000	74368000	57325000	68699000	58740000	69573000	ko00561,ko01100,ko04714,ko04923,ko04931,ko04975,ko04977,ko04979,ko05417
LIPID-P-0925	TG(16:1_18:0_20:1)	GL	TG	904.812	886.799	[M+NH4]+	C57H106O6	LMGL03010235	-	9544200	HMDB0005424	-	-	C00422	54616000	53882000	50522000	52612000	44881000	36158000	52015000	38236000	43553000	46331000	39466000	37355000	43123000	40727000	35326000	44938000	45407000	69311000	51835000	62887000	46127000	54446000	ko00561,ko01100,ko04714,ko04923,ko04931,ko04975,ko04977,ko04979,ko05417
LIPID-P-0926	TG(18:0_18:1_18:1)	GL	TG	904.833	886.799	[M+NH4]+	C57H106O6	LMGL03010217	-	16058372	HMDB0005403	77686	4913	C00422	317990000	259420000	294830000	311340000	293740000	259190000	312960000	271760000	194920000	322310000	212320000	311290000	296670000	340990000	272520000	389330000	369470000	364170000	298890000	410240000	384390000	395640000	ko00561,ko01100,ko04714,ko04923,ko04931,ko04975,ko04977,ko04979,ko05417
LIPID-P-0927	TG(16:0_16:1_22:1)	GL	TG	904.833	886.799	[M+NH4]+	C57H106O6	LMGL03010325	-	9544289	HMDB0044064	-	-	C00422	187800	231430	187910	190560	128640	164090	154780	110710	130670	176090	186730	124510	167720	142180	103640	133500	91728	233070	135180	224890	174250	183300	ko00561,ko01100,ko04714,ko04923,ko04931,ko04975,ko04977,ko04979,ko05417
LIPID-P-0928	TG(15:0_18:1_22:1)	GL	TG	918.842	900.815	[M+NH4]+	C58H108O6	LMGL03015160	-	131754360	HMDB0043233	-	-	C00422	12102000	7063400	9036200	9574200	8151100	8394000	10132000	7979100	8479000	11292000	6233600	6679800	7730500	9516100	8804200	9637100	7969700	14123000	8177000	16612000	17444000	13288000	ko00561,ko01100,ko04714,ko04923,ko04931,ko04975,ko04977,ko04979,ko05417
LIPID-P-0930	TG(18:0_18:1_19:1)	GL	TG	918.846	900.815	[M+NH4]+	C58H108O6	LMGL03016144	-	-	-	-	-	C00422	4020000	1648600	2296100	2492200	2800700	2758500	3069600	2078800	2369100	3421400	1878000	2685700	2414100	4040500	2408000	3739000	2249900	4431000	1941900	4871000	3632300	4100800	ko00561,ko01100,ko04714,ko04923,ko04931,ko04975,ko04977,ko04979,ko05417
LIPID-P-0931	TG(16:0_18:1_21:1)	GL	TG	918.846	900.815	[M+NH4]+	C58H108O6	-	-	-	-	-	-	C00422	480880	397510	379050	561690	357830	395910	512380	421290	398870	446530	341110	366280	268370	337350	230470	321420	230820	649670	263130	425330	376470	538130	ko00561,ko01100,ko04714,ko04923,ko04931,ko04975,ko04977,ko04979,ko05417
LIPID-P-0933	TG(18:0_18:1_20:1)	GL	TG	932.866	914.83	[M+NH4]+	C59H110O6	LMGL03010434	-	25240375	HMDB0005404	-	-	C00422	21716000	11641000	14204000	16196000	18930000	17884000	24320000	20474000	17608000	20559000	11369000	19450000	17663000	19426000	11683000	20301000	22616000	24788000	15759000	27251000	25153000	24694000	ko00561,ko01100,ko04714,ko04923,ko04931,ko04975,ko04977,ko04979,ko05417
LIPID-P-0935	TG(16:0_18:1_22:1)	GL	TG	932.86	914.83	[M+NH4]+	C59H110O6	LMGL03010572	-	9544534	HMDB0044120	-	-	C00422	3042600	2688900	2289300	2383900	2342600	1795600	2510600	2342700	2215700	3214700	2401400	2203700	2153700	1949100	1475000	1687800	1720800	2865300	2226700	3253000	2447800	3218700	ko00561,ko01100,ko04714,ko04923,ko04931,ko04975,ko04977,ko04979,ko05417
LIPID-P-0936	TG(18:0_18:2_20:0)	GL	TG	932.865	914.83	[M+NH4]+	C59H110O6	LMGL03010427	-	9544390	HMDB0005409	-	-	C00422	2701800	1888000	1538800	1550000	1261300	2072900	2077700	1610000	2097900	2319200	1283400	1428300	1999100	2555000	1416700	1167000	1100100	2429300	896890	2379900	1490400	1741100	ko00561,ko01100,ko04714,ko04923,ko04931,ko04975,ko04977,ko04979,ko05417
LIPID-P-0937	TG(15:0_18:1_24:1)	GL	TG	946.872	928.846	[M+NH4]+	C60H112O6	-	-	131754361	HMDB0043234	-	-	C00422	2116000	1115500	1061300	1318000	1082300	881260	1260100	1196400	1626800	1409800	1044100	877490	1011300	1194800	990570	1200000	1238000	2126600	1122000	2624000	2012700	2331800	ko00561,ko01100,ko04714,ko04923,ko04931,ko04975,ko04977,ko04979,ko05417
LIPID-P-0938	TG(19:0_18:1_20:1)	GL	TG	946.872	928.846	[M+NH4]+	C60H112O6	-	-	-	-	-	-	C00422	155600	73651	73503	73719	84325	124780	123440	106320	130700	118810	78382	97351	124910	106870	78810	93443	102510	206590	79248	202740	141720	191550	ko00561,ko01100,ko04714,ko04923,ko04931,ko04975,ko04977,ko04979,ko05417
LIPID-P-0939	TG(22:0_18:1_18:1)	GL	TG	960.892	942.862	[M+NH4]+	C61H114O6	-	-	131757406	HMDB0046485	-	-	C00422	1130600	648640	844710	1082900	728550	438130	539850	638430	805460	838060	565840	780920	786670	663240	490430	658150	748560	985550	681310	1275600	854380	1210400	ko00561,ko01100,ko04714,ko04923,ko04931,ko04975,ko04977,ko04979,ko05417
LIPID-P-0940	TG(18:0_22:0_18:2)	GL	TG	960.893	942.862	[M+NH4]+	C61H114O6	-	-	131755837	HMDB0044815	-	-	C00422	1177400	430240	779900	790090	540480	712240	725140	758420	784820	873120	429700	630280	631810	693010	421260	557000	544160	811140	782540	970660	898550	960030	ko00561,ko01100,ko04714,ko04923,ko04931,ko04975,ko04977,ko04979,ko05417
LIPID-P-0942	TG(16:0_18:1_24:1)	GL	TG	960.886	942.862	[M+NH4]+	C61H114O6	-	-	131755172	HMDB0044093	-	-	C00422	902720	436470	757790	601610	440440	423300	486240	341100	561060	534270	453660	413700	501740	425870	295440	231750	295860	719810	414650	637340	528390	501490	ko00561,ko01100,ko04714,ko04923,ko04931,ko04975,ko04977,ko04979,ko05417
LIPID-P-0944	TG(23:0_18:1_18:1)	GL	TG	974.902	956.877	[M+NH4]+	C62H116O6	-	-	-	-	-	-	C00422	616470	340510	463940	548890	386310	249550	387080	337070	392700	459290	398450	443370	470210	481550	353420	338840	373890	533610	467290	730360	524250	712640	ko00561,ko01100,ko04714,ko04923,ko04931,ko04975,ko04977,ko04979,ko05417
LIPID-P-0945	TG(24:0_18:1_18:1)	GL	TG	988.924	970.893	[M+NH4]+	C63H118O6	-	-	131758067	HMDB0047224	-	-	C00422	548260	352170	398770	463520	276960	288070	303030	320070	336110	548940	315520	336380	341370	279070	320370	280000	248430	429960	328980	504190	408110	597390	ko00561,ko01100,ko04714,ko04923,ko04931,ko04975,ko04977,ko04979,ko05417
LIPID-P-0948	TG(18:0_20:1_22:1)	GL	TG	988.927	970.893	[M+NH4]+	C63H118O6	LMGL03011272	-	131755987	HMDB0044975	-	-	C00422	130700	86448	98018	124390	58360	85121	49866	67363	66356	130010	67375	58404	79594	79422	53496	49575	43150	84506	55696	93955	67299	124220	ko00561,ko01100,ko04714,ko04923,ko04931,ko04975,ko04977,ko04979,ko05417
LIPID-P-0949	TG(24:0_18:1_20:1)	GL	TG	1016.95	998.924	[M+NH4]+	C65H122O6	-	-	131758069	HMDB0047226	-	-	C00422	242840	136710	162570	254160	161240	162060	206550	205340	229270	304740	196030	165190	163740	131710	161880	200380	145350	301730	155980	384200	305880	263090	ko00561,ko01100,ko04714,ko04923,ko04931,ko04975,ko04977,ko04979,ko05417
LIPID-P-0952	TG(8:0_16:1_18:2)	GL	TG	734.626	716.595	[M+NH4]+	C45H80O6	-	-	-	-	-	-	C00422	368080	456790	251000	381310	221270	119470	181170	77220	57934	193370	176720	135760	264940	117880	95315	103830	92453	173910	110900	121980	120380	143910	ko00561,ko01100,ko04714,ko04923,ko04931,ko04975,ko04977,ko04979,ko05417
LIPID-P-0955	TG(14:1_14:1_16:1)	GL	TG	762.656	744.627	[M+NH4]+	C47H84O6	LMGL03012816	-	56936610	HMDB0047886	-	-	C00422	1672200	2093500	2067300	2195300	1508500	1111100	1463300	845100	626760	1659800	1595300	893910	1583700	877650	699030	1066200	905240	1686900	1023800	1456300	974870	1184400	ko00561,ko01100,ko04714,ko04923,ko04931,ko04975,ko04977,ko04979,ko05417
LIPID-P-0956	TG(8:0_18:1_18:2)	GL	TG	762.657	744.627	[M+NH4]+	C47H84O6	-	-	-	-	-	-	C00422	3517300	4497100	3291100	4800100	2994900	2762200	2519700	1680700	1279500	3111900	2627000	1851000	2864100	2114400	1463500	1820900	1253900	2472500	1448900	2161500	1985300	1855500	ko00561,ko01100,ko04714,ko04923,ko04931,ko04975,ko04977,ko04979,ko05417
LIPID-P-0957	TG(10:0_16:0_18:3)	GL	TG	762.659	744.627	[M+NH4]+	C47H84O6	-	-	-	-	-	-	C00422	1934600	2438400	1839100	2617900	1534700	1393300	1447700	899420	689140	1336000	1594200	982460	1586000	1315500	879860	923320	582990	1601900	923080	1143800	973250	954180	ko00561,ko01100,ko04714,ko04923,ko04931,ko04975,ko04977,ko04979,ko05417
LIPID-P-0958	TG(9:0_18:1_18:2)	GL	TG	776.675	758.642	[M+NH4]+	C48H86O6	-	-	-	-	-	-	C00422	1444700	1061100	1085100	1118700	822670	838270	1057200	668010	571850	948620	1042800	623020	1011600	951100	682560	548750	388240	1546200	858150	984580	989520	1184300	ko00561,ko01100,ko04714,ko04923,ko04931,ko04975,ko04977,ko04979,ko05417
LIPID-P-0960	TG(14:1_16:1_16:1)	GL	TG	790.688	772.658	[M+NH4]+	C49H88O6	LMGL03012845	-	56936639	HMDB0047909	-	-	C00422	1810400	3458600	2388200	1614900	1092600	1362700	1629000	830140	774200	1125400	1898900	1060900	1844300	1467300	1662200	1203100	811820	2056500	1390700	1436500	721510	1573900	ko00561,ko01100,ko04714,ko04923,ko04931,ko04975,ko04977,ko04979,ko05417
LIPID-P-0961	TG(12:0_16:1_18:2)	GL	TG	790.695	772.658	[M+NH4]+	C49H88O6	LMGL03013352	-	-	-	-	-	C00422	7397700	9916300	7704600	9844600	5192100	8792700	7780500	6119900	3989500	10367000	6434700	4404300	7079600	6041700	5269000	5069300	4977300	8625900	5596400	8902800	6028300	6962700	ko00561,ko01100,ko04714,ko04923,ko04931,ko04975,ko04977,ko04979,ko05417
LIPID-P-0962	TG(10:0_18:1_18:2)	GL	TG	790.69	772.658	[M+NH4]+	C49H88O6	-	-	-	-	-	-	C00422	11416000	10076000	9584400	11708000	7978800	7899700	8195700	7225100	4783000	10159000	7226000	5561700	7776800	6603800	6103900	6810500	5771400	10039000	6762000	9610500	7777900	7926800	ko00561,ko01100,ko04714,ko04923,ko04931,ko04975,ko04977,ko04979,ko05417
LIPID-P-0965	TG(14:1_16:1_18:1)	GL	TG	818.724	800.689	[M+NH4]+	C51H92O6	LMGL03014657	-	56938446	HMDB0047911	-	-	C00422	13752000	17254000	14737000	13285000	10463000	10072000	13761000	11125000	7677500	13720000	11921000	9750400	14398000	11065000	10809000	10835000	9895100	17535000	13373000	16353000	10914000	16148000	ko00561,ko01100,ko04714,ko04923,ko04931,ko04975,ko04977,ko04979,ko05417
LIPID-P-0966	TG(14:0_16:1_18:2)	GL	TG	818.724	800.689	[M+NH4]+	C51H92O6	LMGL03014252	-	56938041	HMDB0042316	-	-	C00422	24813000	28357000	19799000	21987000	13272000	18874000	25770000	14771000	13229000	22388000	18373000	16350000	23812000	20738000	18502000	16146000	15621000	26719000	19031000	27314000	17709000	21860000	ko00561,ko01100,ko04714,ko04923,ko04931,ko04975,ko04977,ko04979,ko05417
LIPID-P-0968	TG(16:0_14:1_18:2)	GL	TG	818.72	800.689	[M+NH4]+	C51H92O6	LMGL03014633	-	131755125	HMDB0044038	-	-	C00422	26092000	35750000	30670000	25026000	18227000	18605000	23281000	13578000	11961000	20320000	22895000	17776000	24117000	21372000	20971000	21530000	16730000	26362000	20715000	27323000	15034000	23623000	ko00561,ko01100,ko04714,ko04923,ko04931,ko04975,ko04977,ko04979,ko05417
LIPID-P-0970	TG(16:1_16:1_17:1)	GL	TG	832.737	814.705	[M+NH4]+	C52H94O6	LMGL03010029	-	9543998	-	-	-	C00422	2656600	3179800	2208400	2103200	1735300	1762300	2147100	1517900	1280600	2071200	2467000	2044200	2424800	2613700	2362800	2014400	1612700	3095000	2575700	2647500	2111500	2292700	ko00561,ko01100,ko04714,ko04923,ko04931,ko04975,ko04977,ko04979,ko05417
LIPID-P-0971	TG(15:0_16:1_18:2)	GL	TG	832.737	814.705	[M+NH4]+	C52H94O6	LMGL03015036	-	56938822	-	-	-	C00422	2474900	2744100	2173100	2330900	1906300	2217700	2130900	1812600	1344400	2003100	2100000	2195500	2219300	2491800	2321300	2067200	1414600	3075800	1797100	2999600	2100200	2416300	ko00561,ko01100,ko04714,ko04923,ko04931,ko04975,ko04977,ko04979,ko05417
LIPID-P-0972	TG(14:0_17:1_18:2)	GL	TG	832.737	814.705	[M+NH4]+	C52H94O6	LMGL03014299	-	56938088	-	-	-	C00422	324730	394880	282770	310090	273210	383480	394020	230480	198250	330880	316940	254880	386790	372180	292080	307330	183470	400220	237460	411460	264330	351340	ko00561,ko01100,ko04714,ko04923,ko04931,ko04975,ko04977,ko04979,ko05417
LIPID-P-0973	TG(16:1_16:1_18:1)	GL	TG	846.753	828.721	[M+NH4]+	C53H96O6	LMGL03010052	-	25240357	HMDB0048590	-	-	C00422	113980000	139940000	124330000	128890000	97679000	84618000	98513000	83204000	69960000	124060000	92735000	95830000	115460000	114470000	84373000	100800000	106020000	155790000	119020000	128260000	107540000	108960000	ko00561,ko01100,ko04714,ko04923,ko04931,ko04975,ko04977,ko04979,ko05417
LIPID-P-0975	TG(16:0_16:1_18:2)	GL	TG	846.755	828.721	[M+NH4]+	C53H96O6	LMGL03010053	-	9544021	HMDB0005379	-	-	C00422	258790000	275320000	236110000	206590000	165780000	164570000	221040000	144570000	107930000	229070000	195940000	163300000	241470000	225690000	185320000	184090000	179130000	263600000	214980000	237510000	188840000	207170000	ko00561,ko01100,ko04714,ko04923,ko04931,ko04975,ko04977,ko04979,ko05417
LIPID-P-0977	TG(16:1_17:1_18:1)	GL	TG	860.767	842.736	[M+NH4]+	C54H98O6	LMGL03010073	-	9544040	-	-	-	C00422	4527800	5271000	3816000	3501800	3482500	3177900	3753200	2987600	2231900	4498400	4748100	3625000	4734400	3934500	4059300	4586200	3550100	7424700	5445400	5074000	4152400	5215800	ko00561,ko01100,ko04714,ko04923,ko04931,ko04975,ko04977,ko04979,ko05417
LIPID-P-0978	TG(15:0_18:1_18:2)	GL	TG	860.77	842.736	[M+NH4]+	C54H98O6	LMGL03015146	-	53481040	HMDB0011708	-	-	C00422	10239000	7980900	7176700	8380800	7573100	8410600	9456500	8770900	6649500	10237000	9702300	8396900	8399100	9726500	8720300	7208100	6562400	12626000	9578600	12220000	11296000	11710000	ko00561,ko01100,ko04714,ko04923,ko04931,ko04975,ko04977,ko04979,ko05417
LIPID-P-0979	TG(16:0_17:1_18:2)	GL	TG	860.773	842.736	[M+NH4]+	C54H98O6	LMGL03010075	-	9544042	-	-	-	C00422	7945900	6496400	5119400	6668600	5045300	6631800	6665500	5894500	3829200	7805800	7193500	5515400	7311300	6881300	7090600	4900100	4804900	10748000	7001800	8402000	7370500	6885600	ko00561,ko01100,ko04714,ko04923,ko04931,ko04975,ko04977,ko04979,ko05417
LIPID-P-0981	TG(16:1_18:1_18:1)	GL	TG	874.785	856.752	[M+NH4]+	C55H100O6	LMGL03010118	-	9544083	HMDB0005438	-	4816	C00422	306250000	318160000	297640000	266120000	266780000	204920000	265800000	221850000	187360000	293370000	272880000	277620000	312020000	281340000	251880000	318920000	315560000	359880000	354020000	334580000	340100000	365350000	ko00561,ko01100,ko04714,ko04923,ko04931,ko04975,ko04977,ko04979,ko05417
LIPID-P-0982	TG(16:0_18:1_18:2)	GL	TG	874.786	856.752	[M+NH4]+	C55H100O6	LMGL03010121	-	25240361	HMDB0005384	-	-	C00422	307050000	299220000	299960000	279890000	245870000	270600000	308240000	227270000	197200000	289540000	232330000	253790000	291720000	314470000	282100000	281950000	259790000	343510000	286840000	349750000	322870000	319910000	ko00561,ko01100,ko04714,ko04923,ko04931,ko04975,ko04977,ko04979,ko05417
LIPID-P-0983	TG(14:0_18:1_20:2)	GL	TG	874.786	856.752	[M+NH4]+	C55H100O6	LMGL03014370	-	56938159	HMDB0042378	-	-	C00422	1061000	913200	950650	895520	915360	914800	932390	794390	1150200	988890	724120	986110	905930	1043400	764250	808040	612800	1242600	756600	1061200	895750	997470	ko00561,ko01100,ko04714,ko04923,ko04931,ko04975,ko04977,ko04979,ko05417
LIPID-P-0985	TG(17:0_18:1_18:2)	GL	TG	888.803	870.768	[M+NH4]+	C56H102O6	LMGL03010164	-	-	-	-	-	C00422	17669000	12890000	14224000	15892000	11720000	18303000	17426000	13520000	11426000	18946000	12582000	14691000	16222000	19609000	18919000	15769000	12903000	23111000	14068000	19954000	22749000	23388000	ko00561,ko01100,ko04714,ko04923,ko04931,ko04975,ko04977,ko04979,ko05417
LIPID-P-0986	TG(17:1_18:1_18:1)	GL	TG	888.802	870.768	[M+NH4]+	C56H102O6	LMGL03010161	-	-	-	-	-	C00422	12587000	9085500	10579000	11567000	11338000	10269000	9799500	9811800	7544700	14332000	11529000	12510000	12967000	13218000	11660000	15745000	11417000	20394000	15734000	17630000	17811000	20003000	ko00561,ko01100,ko04714,ko04923,ko04931,ko04975,ko04977,ko04979,ko05417
LIPID-P-0988	TG(18:1_18:1_18:1)	GL	TG	902.818	884.783	[M+NH4]+	C57H104O6	LMGL03010250	-	5497163	HMDB0005453	53753	-	C00422	582260000	500970000	501910000	533480000	551030000	518480000	482970000	529470000	463780000	590060000	480480000	549650000	565160000	572490000	533320000	670160000	639860000	670410000	627750000	716270000	716050000	703010000	ko00561,ko01100,ko04714,ko04923,ko04931,ko04975,ko04977,ko04979,ko05417
LIPID-P-0990	TG(18:0_18:1_18:2)	GL	TG	902.818	884.783	[M+NH4]+	C57H104O6	LMGL03010252	-	9544216	HMDB0005405	-	-	C00422	129870000	102260000	115810000	142790000	126070000	157640000	127250000	116950000	108450000	138480000	116030000	140350000	155100000	208980000	145660000	185200000	157770000	172220000	140580000	205480000	184250000	199180000	ko00561,ko01100,ko04714,ko04923,ko04931,ko04975,ko04977,ko04979,ko05417
LIPID-P-0991	TG(16:0_18:1_20:2)	GL	TG	902.823	884.783	[M+NH4]+	C57H104O6	LMGL03010271	-	131755175	HMDB0044096	-	-	C00422	26423000	28547000	27192000	29273000	24048000	26403000	25716000	23758000	27873000	24304000	22086000	24181000	29884000	29376000	21602000	30408000	26756000	35205000	25366000	35946000	30241000	34074000	ko00561,ko01100,ko04714,ko04923,ko04931,ko04975,ko04977,ko04979,ko05417
LIPID-P-0994	TG(18:1_18:1_19:1)	GL	TG	916.819	898.799	[M+NH4]+	C58H106O6	LMGL03013031	-	-	-	-	-	C00422	19753000	15155000	14635000	18447000	15998000	15833000	19675000	15339000	15848000	23774000	16989000	17858000	20207000	21084000	16361000	23734000	19949000	33591000	21656000	30288000	25820000	35109000	ko00561,ko01100,ko04714,ko04923,ko04931,ko04975,ko04977,ko04979,ko05417
LIPID-P-0995	TG(17:1_18:1_20:1)	GL	TG	916.827	898.799	[M+NH4]+	C58H106O6	LMGL03010344	-	-	-	-	-	C00422	316730	230730	241060	295560	245470	276720	288390	264910	270720	316290	261810	286190	319840	274820	232920	298910	251950	472740	322590	417610	386190	485340	ko00561,ko01100,ko04714,ko04923,ko04931,ko04975,ko04977,ko04979,ko05417
LIPID-P-0998	TG(18:1_18:2_20:0)	GL	TG	930.849	912.815	[M+NH4]+	C59H108O6	LMGL03010478	-	25240376	HMDB0005459	-	-	C00422	88066000	59843000	55264000	65029000	83085000	61768000	68719000	74051000	76067000	83826000	62175000	75123000	58028000	62014000	51905000	84579000	81870000	104260000	87890000	100180000	94994000	121110000	ko00561,ko01100,ko04714,ko04923,ko04931,ko04975,ko04977,ko04979,ko05417
LIPID-P-0999	TG(18:1_18:1_20:1)	GL	TG	930.848	912.815	[M+NH4]+	C59H108O6	LMGL03010484	-	9544447	HMDB0005454	-	-	C00422	46660000	31854000	33348000	37594000	42087000	35165000	43528000	37031000	37005000	46039000	35396000	38758000	36033000	38497000	30283000	49751000	49736000	59997000	50614000	63654000	55883000	64642000	ko00561,ko01100,ko04714,ko04923,ko04931,ko04975,ko04977,ko04979,ko05417
LIPID-P-1000	TG(16:1_18:1_22:1)	GL	TG	930.842	912.815	[M+NH4]+	C59H108O6	LMGL03010633	-	131759458	HMDB0048638	-	-	C00422	617450	487060	394470	506240	389440	437240	455430	440800	484140	553780	508950	333330	489700	393230	339520	238210	274170	625490	487740	637770	453850	624620	ko00561,ko01100,ko04714,ko04923,ko04931,ko04975,ko04977,ko04979,ko05417
LIPID-P-1001	TG(20:1_18:2_18:0)	GL	TG	930.842	912.815	[M+NH4]+	C59H108O6	LMGL03010483	-	25240377	HMDB0005410	-	-	C00422	7825100	4565900	6125900	6363700	6955300	6871000	7214900	6679400	6122100	6631500	4497700	8353800	8087400	8977900	5840100	8398700	8821600	10522000	5723500	10395000	10135000	10299000	ko00561,ko01100,ko04714,ko04923,ko04931,ko04975,ko04977,ko04979,ko05417
LIPID-P-1003	TG(21:0_18:1_18:2)	GL	TG	944.864	926.83	[M+NH4]+	C60H110O6	-	-	-	-	-	-	C00422	510630	274770	280710	353020	198160	308240	315690	284720	412530	389270	343290	295790	307630	395340	314720	276150	184430	466690	277710	680150	462120	397830	ko00561,ko01100,ko04714,ko04923,ko04931,ko04975,ko04977,ko04979,ko05417
LIPID-P-1009	TG(18:1_18:1_22:1)	GL	TG	958.877	940.846	[M+NH4]+	C61H112O6	LMGL03010976	-	25240385	HMDB0010466	-	-	C00422	1968800	796010	866730	1648700	1159700	951780	1142800	1202800	1475300	1469800	1180800	1030400	1210600	961130	684160	863110	900160	1872100	1395000	1932800	1497600	1828000	ko00561,ko01100,ko04714,ko04923,ko04931,ko04975,ko04977,ko04979,ko05417
LIPID-P-1010	TG(18:1_18:2_22:0)	GL	TG	958.876	940.846	[M+NH4]+	C61H112O6	LMGL03010969	-	-	-	-	-	C00422	1116100	714010	732300	844920	655490	726780	667220	674270	830500	1086000	583190	701590	675350	768530	567070	470980	498400	1197900	568050	1412600	866150	1012200	ko00561,ko01100,ko04714,ko04923,ko04931,ko04975,ko04977,ko04979,ko05417
LIPID-P-1011	TG(18:1_20:1_20:1)	GL	TG	958.88	940.846	[M+NH4]+	C61H112O6	LMGL03010787	-	9544748	HMDB0005457	-	-	C00422	1559100	802660	677840	1204300	1265500	942000	1415700	1097600	1943000	1738900	896000	1273600	891200	899320	722360	1197400	1357000	2019900	1121400	1834600	1534300	1694100	ko00561,ko01100,ko04714,ko04923,ko04931,ko04975,ko04977,ko04979,ko05417
LIPID-P-1012	TG(23:0_18:1_18:2)	GL	TG	972.891	954.862	[M+NH4]+	C62H114O6	-	-	-	-	-	-	C00422	185020	99569	76839	124950	84284	72933	65245	93230	156350	114350	111530	115710	126760	86399	81552	70382	68569	177440	101070	191820	130220	118340	ko00561,ko01100,ko04714,ko04923,ko04931,ko04975,ko04977,ko04979,ko05417
LIPID-P-1016	TG(18:1_20:1_22:1)	GL	TG	986.912	968.877	[M+NH4]+	C63H116O6	LMGL03011348	-	131760687	HMDB0049924	-	-	C00422	274980	235710	242950	253460	206190	186490	132300	204060	306740	224290	229180	200070	229020	214650	255680	126530	134210	311780	175030	424640	229260	351910	ko00561,ko01100,ko04714,ko04923,ko04931,ko04975,ko04977,ko04979,ko05417
LIPID-P-1017	TG(18:1_18:1_24:1)	GL	TG	986.905	968.877	[M+NH4]+	C63H116O6	-	-	131760063	HMDB0049266	-	-	C00422	353060	134390	212080	217690	186080	138950	165730	153070	219290	254830	172880	195920	214580	188220	112280	181330	121680	333420	164440	238510	225050	274700	ko00561,ko01100,ko04714,ko04923,ko04931,ko04975,ko04977,ko04979,ko05417
LIPID-P-1020	TG(24:0_18:1_18:2)	GL	TG	986.91	968.877	[M+NH4]+	C63H116O6	-	-	131758073	HMDB0047230	-	-	C00422	309860	198860	178850	191030	144750	218400	188760	141770	277610	309020	208570	186470	192190	203720	192810	138310	130310	355740	172490	369580	278960	383640	ko00561,ko01100,ko04714,ko04923,ko04931,ko04975,ko04977,ko04979,ko05417
LIPID-P-1022	TG(17:1_18:1_26:1)	GL	TG	1000.91	982.893	[M+NH4]+	C64H118O6	-	-	-	-	-	-	C00422	66536	28425	42632	38501	34369	25639	30827	42551	58822	56815	40476	47390	31190	33987	39236	30190	35986	49586	33520	54940	37124	64438	ko00561,ko01100,ko04714,ko04923,ko04931,ko04975,ko04977,ko04979,ko05417
LIPID-P-1026	TG(10:0_16:2_18:2)	GL	TG	760.639	742.611	[M+NH4]+	C47H82O6	-	-	-	-	-	-	C00422	606440	680750	420670	816430	327320	320070	303330	171100	156170	342350	295500	192330	437560	320570	175330	220470	131440	357530	152550	199390	202830	170920	ko00561,ko01100,ko04714,ko04923,ko04931,ko04975,ko04977,ko04979,ko05417
LIPID-P-1027	TG(14:1_16:1_16:2)	GL	TG	788.673	770.642	[M+NH4]+	C49H86O6	-	-	-	-	-	-	C00422	300250	405400	357300	363470	291490	190000	340220	119900	135360	355240	289660	137280	289490	175000	243610	186540	181410	313180	277690	245700	166500	251230	ko00561,ko01100,ko04714,ko04923,ko04931,ko04975,ko04977,ko04979,ko05417
LIPID-P-1028	TG(10:0_18:1_18:3)	GL	TG	788.673	770.642	[M+NH4]+	C49H86O6	-	-	-	-	-	-	C00422	1856200	1929300	1562400	2408100	1686000	1130800	1725400	889770	737250	1692400	1431500	811960	1645900	891130	817610	949540	797150	1396200	927830	1308800	1036400	1315300	ko00561,ko01100,ko04714,ko04923,ko04931,ko04975,ko04977,ko04979,ko05417
LIPID-P-1029	TG(16:1_16:1_16:2)	GL	TG	816.705	798.674	[M+NH4]+	C51H90O6	-	-	-	-	-	-	C00422	1285600	1819300	1707800	1635200	1365300	1201600	1324400	825390	834490	1550400	1507000	1008500	1673100	1998100	1761300	1777400	1020000	2142500	1506800	1621400	1331000	1832900	ko00561,ko01100,ko04714,ko04923,ko04931,ko04975,ko04977,ko04979,ko05417
LIPID-P-1030	TG(14:1_16:1_18:2)	GL	TG	816.708	798.674	[M+NH4]+	C51H90O6	LMGL03014658	-	56938447	HMDB0047916	-	-	C00422	4074500	6974500	5018200	4342300	2980800	2840000	3548200	2588500	1694700	3554600	4940100	2512900	4110900	3966500	3398600	2839800	2311600	5454600	3410200	3855500	2355500	4141100	ko00561,ko01100,ko04714,ko04923,ko04931,ko04975,ko04977,ko04979,ko05417
LIPID-P-1031	TG(12:0_18:2_18:2)	GL	TG	816.708	798.674	[M+NH4]+	C51H90O6	LMGL03012671	-	56936469	-	-	-	C00422	1903300	2346700	1470300	2074000	1254000	2030000	2190700	1776200	1284400	2938200	2224200	1484200	1939800	2164500	1782200	1349400	1044700	2543600	1527500	1987600	1704900	2477400	ko00561,ko01100,ko04714,ko04923,ko04931,ko04975,ko04977,ko04979,ko05417
LIPID-P-1032	TG(12:0_18:1_18:3)	GL	TG	816.708	798.674	[M+NH4]+	C51H90O6	LMGL03013463	-	56937253	-	-	-	C00422	1845300	2149300	1901000	2478300	1601200	1255000	1672500	1542500	1007700	2178600	1933200	1254200	1867400	1569700	1164800	1778900	1307900	2392600	1888100	1752500	1537000	2046100	ko00561,ko01100,ko04714,ko04923,ko04931,ko04975,ko04977,ko04979,ko05417
LIPID-P-1033	TG(14:0_16:1_18:3)	GL	TG	816.708	798.674	[M+NH4]+	C51H90O6	LMGL03014253	-	56938042	HMDB0042317	-	-	C00422	3996700	5157100	4791300	4437800	2358700	2423400	3200300	1820400	1347800	3389700	4147500	2077600	3216000	3686000	3157100	2629200	2347300	4353700	3255300	3751100	1995700	3321300	ko00561,ko01100,ko04714,ko04923,ko04931,ko04975,ko04977,ko04979,ko05417
LIPID-P-1035	TG(15:0_16:1_18:3)	GL	TG	830.726	812.689	[M+NH4]+	C52H92O6	LMGL03015037	-	56938823	HMDB0043207	-	-	C00422	203000	183920	180340	165430	127400	183180	190260	145160	80767	159340	162340	142460	233050	227950	172950	212110	123970	294130	172040	210640	215170	250100	ko00561,ko01100,ko04714,ko04923,ko04931,ko04975,ko04977,ko04979,ko05417
LIPID-P-1036	TG(14:0_18:2_18:2)	GL	TG	844.74	826.705	[M+NH4]+	C53H94O6	LMGL03012793	-	56936587	HMDB0042526	-	-	C00422	18473000	18292000	14760000	16214000	12439000	21093000	16632000	12336000	10252000	21306000	14936000	14683000	15562000	18642000	18859000	9363000	10236000	18733000	12739000	19320000	16567000	19240000	ko00561,ko01100,ko04714,ko04923,ko04931,ko04975,ko04977,ko04979,ko05417
LIPID-P-1038	TG(16:1_16:1_18:2)	GL	TG	844.739	826.705	[M+NH4]+	C53H94O6	LMGL03010064	-	25240359	HMDB0005435	-	-	C00422	53881000	62208000	49361000	47120000	33720000	49061000	46800000	35451000	25682000	50303000	53059000	36713000	53139000	43161000	46277000	35631000	34326000	65153000	40696000	53802000	36149000	49197000	ko00561,ko01100,ko04714,ko04923,ko04931,ko04975,ko04977,ko04979,ko05417
LIPID-P-1040	TG(14:0_16:0_20:4)	GL	TG	844.74	826.705	[M+NH4]+	C53H94O6	LMGL03014237	-	56938026	HMDB0042140	-	-	C00422	1262000	1022800	1820100	1335200	943160	1763000	864300	765420	993730	1158700	854750	1829800	2569700	2354500	1697200	1726100	1063000	1996500	840350	1188000	917230	1547300	ko00561,ko01100,ko04714,ko04923,ko04931,ko04975,ko04977,ko04979,ko05417
LIPID-P-1041	TG(16:0_16:1_18:3)	GL	TG	844.739	826.705	[M+NH4]+	C53H94O6	LMGL03010065	-	9544033	HMDB0044074	-	-	C00422	20332000	20715000	19304000	16777000	12984000	15083000	17218000	10711000	7543600	17605000	18443000	14927000	19188000	17849000	15678000	17178000	14688000	20831000	19443000	17875000	15194000	16387000	ko00561,ko01100,ko04714,ko04923,ko04931,ko04975,ko04977,ko04979,ko05417
LIPID-P-1042	TG(15:0_18:2_18:2)	GL	TG	858.755	840.721	[M+NH4]+	C54H96O6	LMGL03012907	-	53481043	HMDB0011711	-	-	C00422	4798700	3666800	3116600	3576900	3125700	5055200	4421300	3693500	2743300	4904000	4988800	3158600	3749300	5159200	4707000	3382300	2918200	5643600	4039300	5378600	4913300	6238900	ko00561,ko01100,ko04714,ko04923,ko04931,ko04975,ko04977,ko04979,ko05417
LIPID-P-1043	TG(16:1_17:1_18:2)	GL	TG	858.752	840.721	[M+NH4]+	C54H96O6	LMGL03010089	-	9544055	-	-	-	C00422	1519500	1247900	1212500	1265400	1037200	1192900	1114100	871060	730490	1250900	1426600	1118400	1279400	1298600	1320100	1208300	975240	2133400	1591400	1483300	1375300	1517400	ko00561,ko01100,ko04714,ko04923,ko04931,ko04975,ko04977,ko04979,ko05417
LIPID-P-1045	TG(16:1_18:1_18:2)	GL	TG	872.77	854.736	[M+NH4]+	C55H98O6	LMGL03010142	-	25240364	HMDB0005440	-	-	C00422	207680000	225750000	201070000	176290000	174550000	161050000	180550000	164690000	112540000	215370000	198590000	166060000	203740000	198720000	192300000	209930000	198370000	255610000	242730000	234420000	229920000	232730000	ko00561,ko01100,ko04714,ko04923,ko04931,ko04975,ko04977,ko04979,ko05417
LIPID-P-1046	TG(16:0_16:0_20:4)	GL	TG	872.774	854.736	[M+NH4]+	C55H98O6	LMGL03010160	-	9544125	HMDB0005363	-	-	C00422	12607000	9742700	17516000	9348200	7353900	13270000	7768700	6240800	7292600	9532800	5821600	13302000	23552000	21196000	11558000	18877000	10963000	16056000	9198900	11882000	9519100	12089000	ko00561,ko01100,ko04714,ko04923,ko04931,ko04975,ko04977,ko04979,ko05417
LIPID-P-1048	TG(16:0_18:2_18:2)	GL	TG	872.77	854.736	[M+NH4]+	C55H98O6	LMGL03010141	-	25240363	HMDB0005390	-	4838	C00422	423240000	468850000	396060000	425970000	320240000	411790000	383920000	337770000	281910000	424860000	410810000	375690000	434430000	467580000	406200000	402330000	404040000	469920000	426970000	480710000	470570000	454870000	ko00561,ko01100,ko04714,ko04923,ko04931,ko04975,ko04977,ko04979,ko05417
LIPID-P-1049	TG(17:1_18:1_18:2)	GL	TG	886.785	868.752	[M+NH4]+	C56H100O6	LMGL03010190	-	-	-	-	-	C00422	7398600	6071100	6513900	6621500	6161000	6443600	8085800	7021200	4875800	9097400	7189600	6407600	7358900	9105400	8447900	7967800	6578800	11049000	8137300	10629000	10345000	12679000	ko00561,ko01100,ko04714,ko04923,ko04931,ko04975,ko04977,ko04979,ko05417
LIPID-P-1050	TG(15:0_19:2_19:2)	GL	TG	886.787	868.752	[M+NH4]+	C56H100O6	-	-	-	-	-	-	C00422	340600	307770	273910	252950	283580	261180	300460	255720	227540	349320	295890	222570	282490	286410	307960	306380	278990	326430	350690	369680	347120	372030	ko00561,ko01100,ko04714,ko04923,ko04931,ko04975,ko04977,ko04979,ko05417
LIPID-P-1053	TG(18:1_18:1_18:2)	GL	TG	900.802	882.768	[M+NH4]+	C57H102O6	LMGL03010288	-	25240371	HMDB0005455	-	-	C00422	537800000	489790000	497050000	483010000	519980000	466170000	523010000	484710000	436670000	568790000	490520000	529100000	540490000	553270000	511840000	565160000	583490000	590510000	582910000	615970000	628450000	646660000	ko00561,ko01100,ko04714,ko04923,ko04931,ko04975,ko04977,ko04979,ko05417
LIPID-P-1054	TG(16:0_16:1_22:3)	GL	TG	900.802	882.768	[M+NH4]+	C57H102O6	LMGL03010369	-	9544333	-	-	-	C00422	489510	591580	666090	428600	577130	503260	378940	425570	513350	460060	329850	531100	669830	625160	404000	673440	470500	927390	485530	577060	555750	807290	ko00561,ko01100,ko04714,ko04923,ko04931,ko04975,ko04977,ko04979,ko05417
LIPID-P-1055	TG(14:0_20:0_20:4)	GL	TG	900.802	882.768	[M+NH4]+	C57H102O6	LMGL03014484	-	56938273	HMDB0042200	-	-	C00422	353480	333760	405230	336750	343040	334240	314870	263430	361520	327010	220640	393900	470490	486040	367320	474690	320490	470740	349820	443370	367180	568010	ko00561,ko01100,ko04714,ko04923,ko04931,ko04975,ko04977,ko04979,ko05417
LIPID-P-1056	TG(16:0_18:0_20:4)	GL	TG	900.802	882.768	[M+NH4]+	C57H102O6	LMGL03010315	-	9544279	HMDB0005370	-	-	C00422	41311000	32125000	36826000	39656000	38823000	52913000	43344000	35102000	32306000	52493000	39323000	43852000	45084000	69448000	46473000	41624000	39195000	49352000	39789000	53623000	57275000	56429000	ko00561,ko01100,ko04714,ko04923,ko04931,ko04975,ko04977,ko04979,ko05417
LIPID-P-1057	TG(17:1_18:1_20:2)	GL	TG	914.813	896.783	[M+NH4]+	C58H104O6	LMGL03010392	-	-	-	-	-	C00422	4860800	4242200	4331400	4156500	4246700	4878200	5279000	4422100	3728500	6406000	5299100	4453500	4676700	6049200	5148300	4841700	4565300	7985500	5038400	7165900	6294100	7815400	ko00561,ko01100,ko04714,ko04923,ko04931,ko04975,ko04977,ko04979,ko05417
LIPID-P-1058	TG(17:0_19:2_19:2)	GL	TG	914.816	896.783	[M+NH4]+	C58H104O6	-	-	-	-	-	-	C00422	582710	420060	592190	468910	513180	510540	510190	432650	456450	699650	552840	533770	541270	735730	488940	636960	632660	905370	672430	858450	832110	892830	ko00561,ko01100,ko04714,ko04923,ko04931,ko04975,ko04977,ko04979,ko05417
LIPID-P-1060	TG(16:0_18:1_22:3)	GL	TG	928.83	910.799	[M+NH4]+	C59H106O6	LMGL03010636	-	-	-	-	-	C00422	23120000	20954000	22378000	22175000	24401000	21400000	23087000	25431000	30626000	25702000	19809000	24992000	27523000	26323000	20644000	34016000	31000000	36224000	25746000	33448000	38522000	39501000	ko00561,ko01100,ko04714,ko04923,ko04931,ko04975,ko04977,ko04979,ko05417
LIPID-P-1061	TG(18:1_18:2_20:1)	GL	TG	928.82	910.799	[M+NH4]+	C59H106O6	LMGL03010538	-	25240379	HMDB0005460	-	-	C00422	7522900	7263700	6743200	8049000	7819200	8197300	9048300	8346600	11292000	9017800	7954200	8245000	7768600	8780700	7578300	8868700	8242300	11094000	9379800	11566000	12347000	11504000	ko00561,ko01100,ko04714,ko04923,ko04931,ko04975,ko04977,ko04979,ko05417
LIPID-P-1062	TG(18:0_18:1_20:3)	GL	TG	928.831	910.799	[M+NH4]+	C59H106O6	LMGL03010551	-	9544513	HMDB0044953	-	-	C00422	5880000	3506000	5533000	5561200	5028600	5110900	3785200	4005200	3699600	4328600	2353300	6778400	7693400	9625500	5638400	9630400	7712400	7773900	3807400	6757800	8121700	8063800	ko00561,ko01100,ko04714,ko04923,ko04931,ko04975,ko04977,ko04979,ko05417
LIPID-P-1063	TG(16:1_18:1_22:2)	GL	TG	928.818	910.799	[M+NH4]+	C59H106O6	LMGL03010772	-	9544733	HMDB0048645	-	-	C00422	312940	265770	247840	272670	289930	249480	227900	274060	362850	261980	227690	228030	337590	355180	238610	400640	232610	456600	280950	404010	368530	460430	ko00561,ko01100,ko04714,ko04923,ko04931,ko04975,ko04977,ko04979,ko05417
LIPID-P-1066	TG(17:1_18:1_22:2)	GL	TG	942.843	924.815	[M+NH4]+	C60H108O6	LMGL03010914	-	9544875	-	-	-	C00422	288160	239770	271930	275830	233830	215500	248920	252400	264700	245880	234620	245850	229470	259780	222870	309440	247580	397400	216750	340960	344860	378980	ko00561,ko01100,ko04714,ko04923,ko04931,ko04975,ko04977,ko04979,ko05417
LIPID-P-1069	TG(18:1_22:1_18:2)	GL	TG	956.863	938.83	[M+NH4]+	C61H110O6	-	-	131760148	HMDB0049351	-	-	C00422	300370	315300	258550	294470	293470	296410	356130	351990	452150	393160	342620	264970	314250	313970	260260	251550	220610	428990	310940	459300	384440	505080	ko00561,ko01100,ko04714,ko04923,ko04931,ko04975,ko04977,ko04979,ko05417
LIPID-P-1070	TG(18:0_18:1_22:3)	GL	TG	956.858	938.83	[M+NH4]+	C61H110O6	LMGL03010982	-	9544943	-	-	-	C00422	945930	540100	1116500	927890	982770	819080	746310	851290	1191900	800500	307730	1242800	1004200	1375000	732470	1898400	1179200	1960800	837430	1370800	1524100	1969800	ko00561,ko01100,ko04714,ko04923,ko04931,ko04975,ko04977,ko04979,ko05417
LIPID-P-1071	TG(18:1_18:1_22:2)	GL	TG	956.862	938.83	[M+NH4]+	C61H110O6	LMGL03011138	-	131760681	HMDB0049911	-	-	C00422	389380	305810	322430	300660	450850	311820	252360	411090	470750	415680	278100	293630	336750	338920	256900	389490	313550	512560	314510	405730	416790	513290	ko00561,ko01100,ko04714,ko04923,ko04931,ko04975,ko04977,ko04979,ko05417
LIPID-P-1073	TG(17:1_18:1_24:2)	GL	TG	970.875	952.846	[M+NH4]+	C62H112O6	-	-	-	-	-	-	C00422	58987	53298	52959	70598	47425	53201	40423	71993	90496	80307	62770	55883	50260	50895	46240	41563	40324	97306	50976	64080	71417	61930	ko00561,ko01100,ko04714,ko04923,ko04931,ko04975,ko04977,ko04979,ko05417
LIPID-P-1077	TG(18:1_24:1_18:2)	GL	TG	984.895	966.862	[M+NH4]+	C63H114O6	-	-	131760169	HMDB0049372	-	-	C00422	95258	82490	69809	104440	63062	58233	52893	56214	78466	106210	75523	55509	74911	75387	43071	49981	40081	98987	52773	110360	64109	80934	ko00561,ko01100,ko04714,ko04923,ko04931,ko04975,ko04977,ko04979,ko05417
LIPID-P-1081	TG(16:0_16:2_16:3)	GL	TG	814.692	796.658	[M+NH4]+	C51H88O6	-	-	-	-	-	-	C00422	347270	410130	452060	425010	344610	388600	408350	225720	198890	422760	500850	285270	567800	457840	302060	417910	274090	679050	337300	536610	218860	448060	ko00561,ko01100,ko04714,ko04923,ko04931,ko04975,ko04977,ko04979,ko05417
LIPID-P-1083	TG(14:1_16:1_18:3)	GL	TG	814.692	796.658	[M+NH4]+	C51H88O6	LMGL03014659	-	56938448	HMDB0047917	-	-	C00422	302750	403850	353450	386020	261320	305380	255770	139900	124680	232650	269930	199200	323990	266540	258440	184090	142150	411310	238590	269500	146000	223810	ko00561,ko01100,ko04714,ko04923,ko04931,ko04975,ko04977,ko04979,ko05417
LIPID-P-1084	TG(12:0_18:2_18:3)	GL	TG	814.69	796.658	[M+NH4]+	C51H88O6	LMGL03013482	-	-	-	-	-	C00422	163940	173350	182960	196860	93326	244680	176120	135430	69818	207030	185000	117460	164460	223260	141520	119510	103880	203430	93474	177670	159420	154580	ko00561,ko01100,ko04714,ko04923,ko04931,ko04975,ko04977,ko04979,ko05417
LIPID-P-1086	TG(16:1_16:1_18:3)	GL	TG	842.717	824.689	[M+NH4]+	C53H92O6	LMGL03010078	-	9544045	HMDB0048604	-	-	C00422	5372300	5460000	4582000	4026200	3308500	3266300	3311600	2841600	1919300	4950700	5679300	3398600	5758100	4452000	4673800	5316700	3709900	7124500	6364400	4899800	3641400	4607600	ko00561,ko01100,ko04714,ko04923,ko04931,ko04975,ko04977,ko04979,ko05417
LIPID-P-1087	TG(14:0_18:2_18:3)	GL	TG	842.724	824.689	[M+NH4]+	C53H92O6	LMGL03014382	-	53480527	HMDB0010471	-	-	C00422	6101900	7052700	6659700	6491900	4634600	6334200	5659200	4646900	3941200	5874100	6722800	4029700	6685000	6497200	7492800	4800900	3309600	7739600	5133000	5983200	4545000	7083400	ko00561,ko01100,ko04714,ko04923,ko04931,ko04975,ko04977,ko04979,ko05417
LIPID-P-1088	TG(14:1_18:2_18:2)	GL	TG	842.726	824.689	[M+NH4]+	C53H92O6	LMGL03012851	-	56936645	HMDB0048077	-	-	C00422	4084800	5202500	4621400	4308100	3721100	3969000	3756500	2825000	2382000	4149900	4725900	2687700	4514800	4635400	4658800	3244400	2115600	5526800	3350100	4342100	3336900	4476700	ko00561,ko01100,ko04714,ko04923,ko04931,ko04975,ko04977,ko04979,ko05417
LIPID-P-1089	TG(12:0_16:0_22:5)	GL	TG	842.726	824.689	[M+NH4]+	C53H92O6	LMGL03013345	-	56937135	-	-	-	C00422	1325500	833790	1477800	1150300	1015000	1292800	947760	1061100	617130	1051300	1070100	884830	1301800	1332500	1285000	1243700	958680	1551000	1013000	1335000	848090	1373100	ko00561,ko01100,ko04714,ko04923,ko04931,ko04975,ko04977,ko04979,ko05417
LIPID-P-1090	TG(14:0_16:1_20:4)	GL	TG	842.724	824.689	[M+NH4]+	C53H92O6	LMGL03014262	-	56938051	HMDB0042320	-	-	C00422	708380	594730	935390	523210	412570	797290	454010	356990	362040	608230	445380	722320	1415400	856780	605810	1142100	545980	1043500	530240	609870	435120	661140	ko00561,ko01100,ko04714,ko04923,ko04931,ko04975,ko04977,ko04979,ko05417
LIPID-P-1092	TG(15:0_18:2_18:3)	GL	TG	856.736	838.705	[M+NH4]+	C54H94O6	LMGL03015166	-	56938948	HMDB0043410	-	-	C00422	624330	573000	546370	680260	515600	766330	732930	653130	419560	695770	717180	561600	640790	732450	615350	526750	355290	861440	597930	795590	749140	830890	ko00561,ko01100,ko04714,ko04923,ko04931,ko04975,ko04977,ko04979,ko05417
LIPID-P-1094	TG(16:1_17:1_18:3)	GL	TG	856.74	838.705	[M+NH4]+	C54H94O6	LMGL03010108	-	9544073	-	-	-	C00422	314110	281810	289210	302620	292660	500790	379900	272670	185720	349180	400040	265150	372140	470690	351340	272500	190180	514240	381360	318370	449370	412690	ko00561,ko01100,ko04714,ko04923,ko04931,ko04975,ko04977,ko04979,ko05417
LIPID-P-1095	TG(16:1_18:2_18:2)	GL	TG	870.754	852.721	[M+NH4]+	C55H96O6	LMGL03010163	-	25240366	HMDB0005446	-	-	C00422	94431000	95373000	90863000	85592000	69072000	88405000	85462000	66549000	54083000	88818000	92623000	79079000	101360000	93312000	103020000	84078000	71390000	122140000	89988000	118560000	93316000	92030000	ko00561,ko01100,ko04714,ko04923,ko04931,ko04975,ko04977,ko04979,ko05417
LIPID-P-1096	TG(16:0_18:2_18:3)	GL	TG	870.752	852.721	[M+NH4]+	C55H96O6	LMGL03010167	-	25240367	HMDB0044263	-	-	C00422	36678000	36224000	37803000	35392000	24769000	39240000	34130000	25527000	19033000	36853000	33482000	34544000	42201000	43917000	40500000	34823000	28718000	41971000	30991000	45283000	42696000	39600000	ko00561,ko01100,ko04714,ko04923,ko04931,ko04975,ko04977,ko04979,ko05417
LIPID-P-1097	TG(16:1_18:1_18:3)	GL	TG	870.746	852.721	[M+NH4]+	C55H96O6	LMGL03010168	-	9544133	HMDB0048648	-	-	C00422	50600000	47550000	51549000	49586000	39048000	45482000	44609000	35685000	27229000	48761000	49501000	42727000	56751000	51533000	49722000	48655000	38736000	65630000	47194000	57611000	53921000	53208000	ko00561,ko01100,ko04714,ko04923,ko04931,ko04975,ko04977,ko04979,ko05417
LIPID-P-1098	TG(16:0_16:1_20:4)	GL	TG	870.755	852.721	[M+NH4]+	C55H96O6	LMGL03010185	-	9544150	HMDB0005380	-	-	C00422	6581300	6121200	9042300	6621500	4020700	7468500	3935500	3547400	4087200	5199000	3883800	6920100	14759000	10787000	7575900	11992000	6274700	12405000	5478500	7170800	6069700	7326400	ko00561,ko01100,ko04714,ko04923,ko04931,ko04975,ko04977,ko04979,ko05417
LIPID-P-1099	TG(14:0_16:0_22:5)	GL	TG	870.755	852.721	[M+NH4]+	C55H96O6	LMGL03014245	-	56938034	HMDB0042143	-	-	C00422	619680	593450	615710	501340	372310	594660	555230	373270	301170	414480	516590	556010	707720	771400	628830	598400	414970	730370	459460	588890	663160	628610	ko00561,ko01100,ko04714,ko04923,ko04931,ko04975,ko04977,ko04979,ko05417
LIPID-P-1101	TG(17:1_18:2_18:2)	GL	TG	884.771	866.736	[M+NH4]+	C56H98O6	LMGL03010218	-	9544183	-	-	-	C00422	2090900	1619700	1708700	1908000	1696000	2394600	2346700	1882600	1608300	2721000	2228700	1838500	1799500	3117400	2924000	1707300	1636000	3526400	1936100	2808400	3135100	3452700	ko00561,ko01100,ko04714,ko04923,ko04931,ko04975,ko04977,ko04979,ko05417
LIPID-P-1102	TG(15:0_18:1_20:4)	GL	TG	884.771	866.736	[M+NH4]+	C56H98O6	LMGL03015156	-	56938938	HMDB0043268	-	-	C00422	197090	138560	234840	178530	145200	239050	154000	117280	98987	156910	92551	352400	437400	284000	263190	437380	189420	321230	153000	203640	212470	261300	ko00561,ko01100,ko04714,ko04923,ko04931,ko04975,ko04977,ko04979,ko05417
LIPID-P-1104	TG(18:1_18:2_18:2)	GL	TG	898.786	880.752	[M+NH4]+	C57H100O6	LMGL03010327	-	25240373	HMDB0005461	-	-	C00422	253270000	250120000	238990000	247240000	219020000	262220000	249400000	250020000	200100000	292990000	254940000	242860000	243440000	303750000	263560000	260780000	250230000	334920000	272020000	337320000	311460000	326850000	ko00561,ko01100,ko04714,ko04923,ko04931,ko04975,ko04977,ko04979,ko05417
LIPID-P-1105	TG(16:0_18:1_20:4)	GL	TG	898.786	880.752	[M+NH4]+	C57H100O6	LMGL03010355	-	9544319	HMDB0005385	-	-	C00422	43576000	30160000	52100000	34726000	31780000	34558000	26399000	27778000	22212000	32872000	24432000	49665000	76261000	60090000	39182000	77150000	47438000	66360000	39657000	43473000	38327000	51657000	ko00561,ko01100,ko04714,ko04923,ko04931,ko04975,ko04977,ko04979,ko05417
LIPID-P-1106	TG(16:1_18:1_20:3)	GL	TG	898.786	880.752	[M+NH4]+	C57H100O6	LMGL03010352	-	9544316	HMDB0048643	-	-	C00422	5181900	4419500	5530300	3922000	4335600	3789800	3792200	3388500	2826900	3685100	3489000	5154700	6809000	5518300	3955100	7140200	5393800	7508300	4829200	5039700	4962300	5804100	ko00561,ko01100,ko04714,ko04923,ko04931,ko04975,ko04977,ko04979,ko05417
LIPID-P-1109	TG(19:1_18:2_18:2)	GL	TG	912.798	894.768	[M+NH4]+	C58H102O6	LMGL03013039	-	56936829	-	-	-	C00422	996790	876460	876370	941920	714430	1155700	1180400	993250	950970	1344200	1087200	755740	953950	1551800	1208100	768080	795120	1340600	928150	1457000	1288100	1265200	ko00561,ko01100,ko04714,ko04923,ko04931,ko04975,ko04977,ko04979,ko05417
LIPID-P-1110	TG(17:0_18:1_20:4)	GL	TG	912.798	894.768	[M+NH4]+	C58H102O6	LMGL03010448	-	-	-	-	-	C00422	476630	363700	420150	469740	404010	438740	537890	436930	371460	551410	460380	479830	464710	593370	489850	501970	363160	601860	506120	589660	602630	647510	ko00561,ko01100,ko04714,ko04923,ko04931,ko04975,ko04977,ko04979,ko05417
LIPID-P-1113	TG(18:0_18:3_20:2)	GL	TG	926.818	908.783	[M+NH4]+	C59H104O6	LMGL03010601	-	9544563	HMDB0045114	-	-	C00422	4839800	4139800	4758500	4652800	5168100	4730900	5531400	4879400	4862300	4771200	4078000	5767100	5473300	4884900	4212100	6994700	6322100	6864800	4932900	6541600	7108700	7730800	ko00561,ko01100,ko04714,ko04923,ko04931,ko04975,ko04977,ko04979,ko05417
LIPID-P-1114	TG(16:0_18:1_22:4)	GL	TG	926.815	908.783	[M+NH4]+	C59H104O6	LMGL03010775	-	9544736	HMDB0044128	-	-	C00422	9821300	6854700	12817000	7514500	6039400	10203000	6586900	6377300	6648000	6893700	4825800	12102000	15480000	16096000	9143800	19180000	11507000	15968000	7214400	11724000	11229000	14382000	ko00561,ko01100,ko04714,ko04923,ko04931,ko04975,ko04977,ko04979,ko05417
LIPID-P-1115	TG(18:1_18:2_20:2)	GL	TG	926.815	908.783	[M+NH4]+	C59H104O6	LMGL03010602	-	131760192	HMDB0049395	-	-	C00422	31335000	21113000	31450000	26106000	27384000	28531000	24520000	24795000	21643000	24842000	17465000	35895000	40540000	38025000	27655000	52971000	42865000	44945000	29048000	38408000	41048000	46186000	ko00561,ko01100,ko04714,ko04923,ko04931,ko04975,ko04977,ko04979,ko05417
LIPID-P-1116	TG(18:0_18:1_20:4)	GL	TG	926.817	908.783	[M+NH4]+	C59H104O6	LMGL03010615	-	9544577	HMDB0005406	-	-	C00422	6950800	3897600	8642000	5314400	5512800	7265600	3995000	4497800	4400300	4951800	2659600	8983400	13263000	12873000	8095600	13445000	8749100	10396000	5515200	7538500	7452000	9025800	ko00561,ko01100,ko04714,ko04923,ko04931,ko04975,ko04977,ko04979,ko05417
LIPID-P-1117	TG(18:2_18:2_20:1)	GL	TG	926.816	908.783	[M+NH4]+	C59H104O6	LMGL03010596	-	25240380	HMDB0005473	-	-	C00422	2623700	2347500	2151700	2443300	2273200	2539400	2799000	2482600	3045600	3083600	2687700	2556500	2219800	2744700	2432400	2314700	2640100	3524600	2625800	2949300	3505700	3402600	ko00561,ko01100,ko04714,ko04923,ko04931,ko04975,ko04977,ko04979,ko05417
LIPID-P-1122	TG(18:2_18:2_22:1)	GL	TG	954.848	936.815	[M+NH4]+	C61H108O6	LMGL03011124	-	25240388	HMDB0052591	-	-	C00422	581430	422640	594880	559100	584280	613070	561990	591140	834660	600370	415100	593700	638820	833920	561900	848390	531670	854690	478280	759900	768830	1019900	ko00561,ko01100,ko04714,ko04923,ko04931,ko04975,ko04977,ko04979,ko05417
LIPID-P-1123	TG(18:1_18:2_22:2)	GL	TG	954.844	936.815	[M+NH4]+	C61H108O6	LMGL03011214	-	9545175	HMDB0049398	-	-	C00422	165680	166100	135950	153480	162700	187110	154460	149780	228200	148360	145570	206660	175730	180570	146690	276230	175520	219460	127610	205730	204060	292350	ko00561,ko01100,ko04714,ko04923,ko04931,ko04975,ko04977,ko04979,ko05417
LIPID-P-1124	TG(18:0_18:1_22:4)	GL	TG	954.846	936.815	[M+NH4]+	C61H108O6	LMGL03011144	-	131755969	HMDB0044956	-	-	C00422	1599800	800820	2656600	1477200	1392300	1928700	982450	996160	1611700	944000	718020	2743900	2955300	4166500	2177800	3979500	2489500	3291900	1097700	2456400	1661700	3218100	ko00561,ko01100,ko04714,ko04923,ko04931,ko04975,ko04977,ko04979,ko05417
LIPID-P-1125	TG(16:0_18:1_24:4)	GL	TG	954.844	936.815	[M+NH4]+	C61H108O6	-	-	-	-	-	-	C00422	98740	100320	168870	120200	96638	93530	68093	54677	98441	66044	29730	94485	184310	170960	135150	154320	99618	151970	91680	187520	78878	103680	ko00561,ko01100,ko04714,ko04923,ko04931,ko04975,ko04977,ko04979,ko05417
LIPID-P-1128	TG(16:0_18:2_16:4)	GL	TG	840.707	822.674	[M+NH4]+	C53H90O6	-	-	-	-	-	-	C00422	1081400	934020	1090000	741020	503250	643240	723650	412530	207500	645100	611540	395120	851410	613890	454870	567870	380410	736640	511340	695360	424950	513580	ko00561,ko01100,ko04714,ko04923,ko04931,ko04975,ko04977,ko04979,ko05417
LIPID-P-1129	TG(14:1_18:2_18:3)	GL	TG	840.704	822.674	[M+NH4]+	C53H90O6	LMGL03014788	-	131758919	HMDB0048078	-	-	C00422	345450	357350	500670	424360	300050	471940	450420	255910	221410	307910	275910	252920	377290	366510	395250	218610	194830	391590	192660	299750	220930	348490	ko00561,ko01100,ko04714,ko04923,ko04931,ko04975,ko04977,ko04979,ko05417
LIPID-P-1130	TG(14:0_16:1_20:5)	GL	TG	840.707	822.674	[M+NH4]+	C53H90O6	LMGL03014263	-	131753469	HMDB0042327	-	-	C00422	283380	222300	318770	247180	191670	236070	201470	116140	151710	225180	281950	145290	242560	316230	254990	223620	157160	419680	201010	218380	206930	243400	ko00561,ko01100,ko04714,ko04923,ko04931,ko04975,ko04977,ko04979,ko05417
LIPID-P-1136	TG(16:0_16:1_20:5)	GL	TG	868.739	850.705	[M+NH4]+	C55H94O6	LMGL03010215	-	9544180	HMDB0044077	-	-	C00422	662960	462650	557100	465540	372900	545960	522610	265910	215270	324660	295500	476150	1267200	719090	388710	734250	404060	556170	286370	288960	298840	451450	ko00561,ko01100,ko04714,ko04923,ko04931,ko04975,ko04977,ko04979,ko05417
LIPID-P-1137	TG(16:1_18:2_18:3)	GL	TG	868.738	850.705	[M+NH4]+	C55H94O6	LMGL03010193	-	9544158	HMDB0048751	-	-	C00422	8477300	7315600	7037400	5433000	5521900	8013800	7355900	5588400	4446300	7881300	7560200	6295200	8787700	9445400	9716000	6867400	5730600	10128000	7504700	8622200	8279600	8343000	ko00561,ko01100,ko04714,ko04923,ko04931,ko04975,ko04977,ko04979,ko05417
LIPID-P-1138	TG(16:0_18:2_18:4)	GL	TG	868.742	850.705	[M+NH4]+	C55H94O6	LMGL03015732	-	56939514	HMDB0044271	-	-	C00422	1520100	1124300	1544700	1306400	832220	1599100	1309300	1288300	644690	1104300	1446500	1240900	1768300	1734000	1382400	1397700	965640	1552300	1117100	1570800	1238700	1197400	ko00561,ko01100,ko04714,ko04923,ko04931,ko04975,ko04977,ko04979,ko05417
LIPID-P-1139	TG(17:1_18:2_18:3)	GL	TG	882.745	864.721	[M+NH4]+	C56H96O6	LMGL03010254	-	9544218	-	-	-	C00422	350000	217160	217210	246940	161010	326250	350860	242970	266750	298760	345440	248400	232150	406380	359150	266120	240550	431610	234930	347270	391120	386860	ko00561,ko01100,ko04714,ko04923,ko04931,ko04975,ko04977,ko04979,ko05417
LIPID-P-1141	TG(16:0_18:2_20:4)	GL	TG	896.772	878.736	[M+NH4]+	C57H98O6	LMGL03010399	-	9544362	HMDB0005391	-	-	C00422	96406000	93745000	76902000	89646000	64935000	105700000	113920000	96471000	73609000	112880000	102570000	83165000	93308000	126420000	109510000	79181000	75073000	118760000	79256000	134670000	109390000	136570000	ko00561,ko01100,ko04714,ko04923,ko04931,ko04975,ko04977,ko04979,ko05417
LIPID-P-1143	TG(18:1_18:2_18:3)	GL	TG	896.771	878.736	[M+NH4]+	C57H98O6	LMGL03010373	-	53480537	HMDB0010481	-	-	C00422	38074000	25996000	36549000	36979000	28673000	41015000	39118000	33364000	20955000	40396000	37996000	31160000	35709000	46233000	37964000	37563000	32023000	45164000	34166000	46051000	47600000	45239000	ko00561,ko01100,ko04714,ko04923,ko04931,ko04975,ko04977,ko04979,ko05417
LIPID-P-1145	TG(16:0_16:1_22:5)	GL	TG	896.771	878.736	[M+NH4]+	C57H98O6	LMGL03010525	-	9544488	HMDB0044073	-	-	C00422	3589500	2951800	4397800	3040200	2740400	3086000	2782300	2267100	1829600	2923900	2368300	4358300	5997300	4371700	3234100	5119800	3747200	6381300	3474900	4008500	3716700	4218300	ko00561,ko01100,ko04714,ko04923,ko04931,ko04975,ko04977,ko04979,ko05417
LIPID-P-1146	TG(16:0_16:0_22:6)	GL	TG	896.771	878.736	[M+NH4]+	C57H98O6	LMGL03010526	-	9544489	HMDB0010418	-	-	C00422	498460	465430	603300	464840	291470	231560	276390	169000	274140	410930	150660	941590	1326000	1145900	678440	977390	694680	1185500	837060	854390	469770	677640	ko00561,ko01100,ko04714,ko04923,ko04931,ko04975,ko04977,ko04979,ko05417
LIPID-P-1149	TG(16:0_18:1_22:5)	GL	TG	924.802	906.768	[M+NH4]+	C59H102O6	LMGL03010849	-	9544810	HMDB0044134	-	-	C00422	3003300	2074800	2902500	2298700	1538300	2414000	1798200	1558100	1532700	2568100	1222400	2645700	4495700	3669200	3207700	4447600	2868500	4035500	1616100	2434100	3031900	3460800	ko00561,ko01100,ko04714,ko04923,ko04931,ko04975,ko04977,ko04979,ko05417
LIPID-P-1150	TG(18:0_18:2_20:4)	GL	TG	924.802	906.768	[M+NH4]+	C59H102O6	LMGL03010676	-	9544638	HMDB0005412	-	-	C00422	34388000	19780000	37620000	25442000	22526000	28605000	21692000	20801000	14772000	24054000	17453000	41062000	52935000	31895000	26020000	61314000	36596000	47436000	30763000	36341000	36649000	45645000	ko00561,ko01100,ko04714,ko04923,ko04931,ko04975,ko04977,ko04979,ko05417
LIPID-P-1151	TG(16:0_18:0_22:6)	GL	TG	924.802	906.768	[M+NH4]+	C59H102O6	LMGL03010853	-	9544814	HMDB0043939	-	-	C00422	78025	110340	130430	72390	63868	60418	50344	48110	58749	96588	44302	177650	199840	151980	122340	188290	163800	170430	205800	178590	98584	159270	ko00561,ko01100,ko04714,ko04923,ko04931,ko04975,ko04977,ko04979,ko05417
LIPID-P-1152	TG(18:2_18:2_20:2)	GL	TG	924.802	906.768	[M+NH4]+	C59H102O6	LMGL03010663	-	9544625	HMDB0010491	-	-	C00422	9367200	7098700	9223600	7510900	6397600	8053900	6714700	7259400	6635000	7754500	5749400	8556900	12333000	10059000	8698800	12080000	10643000	13074000	7684200	10426000	10851000	12529000	ko00561,ko01100,ko04714,ko04923,ko04931,ko04975,ko04977,ko04979,ko05417
LIPID-P-1155	TG(18:1_18:1_22:4)	GL	TG	952.832	934.799	[M+NH4]+	C61H106O6	LMGL03011221	-	9545182	HMDB0010467	-	-	C00422	4891100	3088200	6020400	3503300	3837600	4860800	3225000	3369600	4767700	3760600	2520600	5999200	7895500	9548500	6368300	12048000	8072500	9089700	4157500	6998200	7882900	9918500	ko00561,ko01100,ko04714,ko04923,ko04931,ko04975,ko04977,ko04979,ko05417
LIPID-P-1157	TG(18:0_18:1_22:5)	GL	TG	952.832	934.799	[M+NH4]+	C61H106O6	LMGL03011227	-	9545188	HMDB0044930	-	-	C00422	601870	290280	969250	637510	485410	845110	415970	446680	627860	516080	218050	1035000	1272100	1779900	1172700	1509200	930650	1034900	452390	883320	1043900	1222200	ko00561,ko01100,ko04714,ko04923,ko04931,ko04975,ko04977,ko04979,ko05417
LIPID-P-1160	TG(18:1_18:1_24:4)	GL	TG	980.868	962.83	[M+NH4]+	C63H110O6	-	-	-	-	-	-	C00422	252000	146170	241700	188690	265510	233170	192200	189570	309160	169010	104370	290560	298190	377360	231560	458850	285830	340740	232370	367900	321820	398450	ko00561,ko01100,ko04714,ko04923,ko04931,ko04975,ko04977,ko04979,ko05417
LIPID-P-1161	TG(20:1_22:1_18:4)	GL	TG	980.866	962.83	[M+NH4]+	C63H110O6	-	-	131761302	HMDB0050560	-	-	C00422	72323	49977	92666	69168	83986	128870	55524	69145	117350	60960	39732	128970	117890	150570	72084	169950	133080	151310	44493	111260	127770	161760	ko00561,ko01100,ko04714,ko04923,ko04931,ko04975,ko04977,ko04979,ko05417
LIPID-P-1164	TG(14:0_18:3_20:4)	GL	TG	866.724	848.689	[M+NH4]+	C55H92O6	LMGL03014409	-	53480560	HMDB0042560	-	-	C00422	607300	458560	443730	559290	410310	709460	675160	425690	205310	497050	608160	495620	753520	593630	649830	446980	384270	823460	569670	540690	456810	524860	ko00561,ko01100,ko04714,ko04923,ko04931,ko04975,ko04977,ko04979,ko05417
LIPID-P-1167	TG(16:2_18:2_18:3)	GL	TG	866.723	848.689	[M+NH4]+	C55H92O6	-	-	-	-	-	-	C00422	282740	269640	374960	400520	335680	442820	398070	313730	197960	376920	354010	256190	424800	554190	466390	400420	191130	508810	287090	446630	383080	435910	ko00561,ko01100,ko04714,ko04923,ko04931,ko04975,ko04977,ko04979,ko05417
LIPID-P-1169	TG(18:2_18:2_18:3)	GL	TG	894.755	876.721	[M+NH4]+	C57H96O6	LMGL03010420	-	9544383	HMDB0010490	-	-	C00422	12728000	11375000	11124000	10654000	8885900	15532000	14311000	12586000	9578400	16418000	14474000	12047000	11451000	21010000	15940000	10912000	9093300	17506000	11125000	14178000	15883000	17266000	ko00561,ko01100,ko04714,ko04923,ko04931,ko04975,ko04977,ko04979,ko05417
LIPID-P-1170	TG(16:0_18:2_20:5)	GL	TG	894.752	876.721	[M+NH4]+	C57H96O6	LMGL03010451	-	9544414	HMDB0044273	-	-	C00422	1996500	1114600	2565000	1703300	1396000	1962500	1159100	914890	818270	1292800	1232800	2161400	3083100	2196100	1329300	2973700	1422400	2053200	939630	1245400	1521100	1659200	ko00561,ko01100,ko04714,ko04923,ko04931,ko04975,ko04977,ko04979,ko05417
LIPID-P-1171	TG(16:0_16:1_22:6)	GL	TG	894.755	876.721	[M+NH4]+	C57H96O6	LMGL03010586	-	9544548	HMDB0044079	-	-	C00422	208050	214430	207720	176790	122800	110050	82493	41038	94737	191230	106520	282690	547770	419270	235540	324530	243030	513220	462770	324580	160220	229520	ko00561,ko01100,ko04714,ko04923,ko04931,ko04975,ko04977,ko04979,ko05417
LIPID-P-1172	TG(18:1_18:2_18:4)	GL	TG	894.752	876.721	[M+NH4]+	C57H96O6	LMGL03016218	-	56940000	HMDB0049402	-	-	C00422	1124400	772380	1307700	1188200	868250	1620700	1314300	1129300	728240	1431000	1106400	1104000	1545200	1824300	1161900	1453600	1157900	1569000	1148400	1500800	1388000	1430300	ko00561,ko01100,ko04714,ko04923,ko04931,ko04975,ko04977,ko04979,ko05417
LIPID-P-1176	TG(18:1_18:2_20:4)	GL	TG	922.783	904.752	[M+NH4]+	C59H100O6	LMGL03010741	-	9544702	HMDB0005462	-	-	C00422	16966000	11055000	17772000	13006000	12214000	19725000	11326000	13261000	10946000	14352000	10845000	22044000	25804000	25230000	16673000	21659000	17043000	28663000	13679000	22447000	21402000	22043000	ko00561,ko01100,ko04714,ko04923,ko04931,ko04975,ko04977,ko04979,ko05417
LIPID-P-1177	TG(16:0_18:1_22:6)	GL	TG	922.786	904.752	[M+NH4]+	C59H100O6	LMGL03010925	-	9544886	HMDB0044135	-	-	C00422	795770	727590	1082800	658790	549360	550070	444470	328320	481230	913840	382810	1488700	2216800	1943000	1514000	2192900	1315800	2009000	1633300	1706400	933440	1508900	ko00561,ko01100,ko04714,ko04923,ko04931,ko04975,ko04977,ko04979,ko05417
LIPID-P-1179	TG(16:1_16:1_24:5)	GL	TG	922.807	904.752	[M+NH4]+	C59H100O6	-	-	-	-	-	-	C00422	1157400	891450	1406700	762710	774510	1062100	665380	646630	900090	1002500	641330	1205700	2048400	1738700	1516800	1827900	1309800	1953900	894660	1255900	1440400	1749500	ko00561,ko01100,ko04714,ko04923,ko04931,ko04975,ko04977,ko04979,ko05417
LIPID-P-1181	TG(18:0_18:1_22:6)	GL	TG	950.818	932.783	[M+NH4]+	C61H104O6	LMGL03011311	-	9545272	HMDB0044936	-	-	C00422	154440	99911	257510	154730	144180	136060	92846	79868	100320	166210	66324	476470	539040	488970	340630	532980	322160	455290	378840	473120	232180	437760	ko00561,ko01100,ko04714,ko04923,ko04931,ko04975,ko04977,ko04979,ko05417
LIPID-P-1182	TG(18:1_18:1_22:5)	GL	TG	950.818	932.783	[M+NH4]+	C61H104O6	LMGL03011305	-	9545266	HMDB0010468	-	-	C00422	2470300	1574500	3524100	1975000	1921600	2778300	1556200	1708500	2059100	2366100	1237600	4328300	5841600	5210600	3930500	7937900	4382600	5069200	3303500	4069300	3720600	5350600	ko00561,ko01100,ko04714,ko04923,ko04931,ko04975,ko04977,ko04979,ko05417
LIPID-P-1183	TG(18:1_18:2_22:4)	GL	TG	950.818	932.783	[M+NH4]+	C61H104O6	LMGL03011298	-	9545259	HMDB0049399	-	-	C00422	2048400	1492800	2502100	1724000	1529400	2660200	1521200	1904000	2498200	2282900	1394700	3187200	3686300	4744700	3721100	4439000	2989300	4409600	1721900	3623500	2965400	4142000	ko00561,ko01100,ko04714,ko04923,ko04931,ko04975,ko04977,ko04979,ko05417
LIPID-P-1187	TG(18:1_20:1_22:5)	GL	TG	978.848	960.815	[M+NH4]+	C63H108O6	LMGL03011684	-	9545645	HMDB0049316	-	-	C00422	53859	35581	68947	50910	43887	65966	70668	33415	71196	26034	42278	57480	96389	138040	48023	80860	60084	89707	41548	80907	69534	70025	ko00561,ko01100,ko04714,ko04923,ko04931,ko04975,ko04977,ko04979,ko05417
LIPID-P-1195	TG(14:1_16:1_22:6)	GL	TG	864.705	846.674	[M+NH4]+	C55H90O6	LMGL03014677	-	131758770	HMDB0047929	-	-	C00422	1256000	1763000	1121500	1360300	866590	696650	951010	474740	234580	784830	911440	786600	1207900	1092400	501160	754380	742160	909930	714790	884200	385500	720140	ko00561,ko01100,ko04714,ko04923,ko04931,ko04975,ko04977,ko04979,ko05417
LIPID-P-1196	TG(18:2_18:3_18:3)	GL	TG	892.739	874.705	[M+NH4]+	C57H94O6	LMGL03010471	-	9544434	HMDB0052637	-	-	C00422	874190	770070	785610	805860	595890	1308300	1166100	817780	449920	765960	931340	773470	769570	1270200	747870	600760	530430	1045600	539970	835200	705280	808220	ko00561,ko01100,ko04714,ko04923,ko04931,ko04975,ko04977,ko04979,ko05417
LIPID-P-1200	TG(16:0_18:2_22:6)	GL	TG	920.766	902.736	[M+NH4]+	C59H98O6	LMGL03010999	-	9544960	HMDB0044275	-	-	C00422	411680	414420	439580	442390	322510	275150	305390	164850	259210	406990	239940	630520	917230	972270	802380	698810	569730	1233100	688560	1018900	614620	839770	ko00561,ko01100,ko04714,ko04923,ko04931,ko04975,ko04977,ko04979,ko05417
LIPID-P-1201	TG(16:1_18:1_22:6)	GL	TG	920.766	902.736	[M+NH4]+	C59H98O6	LMGL03011000	-	9544961	HMDB0048631	-	-	C00422	319840	282060	365880	183470	185370	245380	233800	140990	162360	269590	177960	369040	543940	539700	392330	488350	281490	511000	277660	422350	354330	429580	ko00561,ko01100,ko04714,ko04923,ko04931,ko04975,ko04977,ko04979,ko05417
LIPID-P-1202	TG(16:1_16:1_24:6)	GL	TG	920.766	902.736	[M+NH4]+	C59H98O6	-	-	-	-	-	-	C00422	1413800	1315800	1057700	1721000	1057700	729000	964940	595410	437610	869470	647190	870820	1283700	1233600	867320	1254100	1027100	1362900	964100	1401500	1199000	1263100	ko00561,ko01100,ko04714,ko04923,ko04931,ko04975,ko04977,ko04979,ko05417
LIPID-P-1204	TG(18:1_18:2_22:5)	GL	TG	948.798	930.768	[M+NH4]+	C61H102O6	LMGL03011382	-	9545343	HMDB0049400	-	-	C00422	501590	188970	392970	268630	270130	276190	213650	97448	237430	132080	109180	992820	1019600	916730	695570	1169600	1053100	1025500	813260	901860	488680	1065200	ko00561,ko01100,ko04714,ko04923,ko04931,ko04975,ko04977,ko04979,ko05417
LIPID-P-1206	TG(18:0_18:2_22:6)	GL	TG	948.801	930.768	[M+NH4]+	C61H102O6	LMGL03011388	-	9545349	HMDB0045098	-	-	C00422	447680	308540	510750	383830	309400	375340	285130	197290	337950	518160	203630	779720	1079800	967130	799670	1127800	764690	1221700	1002800	1087000	676780	940410	ko00561,ko01100,ko04714,ko04923,ko04931,ko04975,ko04977,ko04979,ko05417
LIPID-P-1207	TG(18:2_18:2_22:4)	GL	TG	948.801	930.768	[M+NH4]+	C61H102O6	LMGL03011375	-	9545336	HMDB0010494	-	-	C00422	493640	311880	745960	427610	343330	799450	442210	529550	571010	564690	372910	823410	651180	1037300	894990	916600	507970	1063000	345840	802650	710400	1014100	ko00561,ko01100,ko04714,ko04923,ko04931,ko04975,ko04977,ko04979,ko05417
LIPID-P-1208	TG(17:1_17:1_24:6)	GL	TG	948.801	930.768	[M+NH4]+	C61H102O6	-	-	-	-	-	-	C00422	267270	174840	281150	163790	193870	205700	142890	152380	146260	184740	80714	310490	377310	200390	210550	261140	242470	193440	142680	243060	168300	159760	ko00561,ko01100,ko04714,ko04923,ko04931,ko04975,ko04977,ko04979,ko05417
LIPID-P-1213	TG(16:0_18:4_20:5)	GL	TG	890.718	872.689	[M+NH4]+	C57H92O6	LMGL03015763	-	56939545	HMDB0044525	-	-	C00422	23973000	22738000	24532000	23351000	17921000	16040000	24262000	12147000	7044000	18750000	15694000	17504000	23901000	18889000	11267000	17358000	15889000	22345000	16576000	17585000	19570000	21710000	ko00561,ko01100,ko04714,ko04923,ko04931,ko04975,ko04977,ko04979,ko05417
LIPID-P-1216	TG(18:2_18:3_20:4)	GL	TG	918.755	900.721	[M+NH4]+	C59H96O6	LMGL03010876	-	9544831	HMDB0005448	-	-	C00422	479140	406110	608200	379330	356410	755890	523380	337980	243900	479340	367030	679010	830750	800450	655710	789840	459710	776890	305920	475610	590600	745730	ko00561,ko01100,ko04714,ko04923,ko04931,ko04975,ko04977,ko04979,ko05417
LIPID-P-1217	TG(18:1_18:2_22:6)	GL	TG	946.788	928.752	[M+NH4]+	C61H100O6	LMGL03011467	-	9545428	HMDB0049406	-	-	C00422	249150	176590	349320	239490	201330	198430	127640	139210	182160	333300	164850	539950	606820	617670	530050	590530	409670	798510	527770	733060	446110	532340	ko00561,ko01100,ko04714,ko04923,ko04931,ko04975,ko04977,ko04979,ko05417
LIPID-P-1218	TG(18:2_20:3_20:4)	GL	TG	946.786	928.752	[M+NH4]+	C61H100O6	LMGL03011240	-	9545201	HMDB0052580	-	-	C00422	907970	402350	1074600	530770	575820	1535400	578360	463370	409660	395350	447860	1653900	2492800	1207300	625420	2158900	881320	1376300	524060	781150	696430	1066300	ko00561,ko01100,ko04714,ko04923,ko04931,ko04975,ko04977,ko04979,ko05417
LIPID-P-1219	TG(16:0_20:4_22:5)	GL	TG	946.786	928.752	[M+NH4]+	C61H100O6	LMGL03011453	-	9545414	HMDB0044381	-	-	C00422	450200	248990	506790	426010	290980	493940	345780	280010	292030	281660	231050	712940	923960	899610	762210	864970	547460	779020	456900	734660	635570	1067000	ko00561,ko01100,ko04714,ko04923,ko04931,ko04975,ko04977,ko04979,ko05417
LIPID-P-1226	TG(18:2_18:2_22:6)	GL	TG	944.77	926.736	[M+NH4]+	C61H98O6	LMGL03011544	-	9545505	HMDB0010496	-	-	C00422	63559	72276	84058	79993	44545	84210	47133	35669	54228	79137	32355	113870	132190	196220	114820	123820	69788	193390	126230	160860	174220	169370	ko00561,ko01100,ko04714,ko04923,ko04931,ko04975,ko04977,ko04979,ko05417
LIPID-P-1227	TG(18:2_20:4_20:4)	GL	TG	944.771	926.736	[M+NH4]+	C61H98O6	LMGL03011316	-	9545277	HMDB0005476	-	-	C00422	368380	359770	332890	329920	244740	277690	283290	139130	141550	306550	241450	279680	385780	379660	287030	269310	234930	369040	200340	383430	421770	365110	ko00561,ko01100,ko04714,ko04923,ko04931,ko04975,ko04977,ko04979,ko05417
LIPID-P-1300	Carnitine C20:3	FA	CAR	450.358	449.351	[M+H]+	C27H47NO4	-	-	-	-	-	-	C02301	2113.8	9	1451.2	953.79	1434.4	9	4408.4	4485.7	4102.5	5906.1	2974.8	9	9	2511.1	3763.2	2119.5	2470	11557	9	4022.6	9	4971.7	ko04714
LIPID-P-1309	PE(P-16:0_16:0)	GP	PE-P	676.528	675.52	[M+H]+	C37H74NO7P	LMGP02030013	-	52925046	HMDB0011158	72743	-	C00350	731350	978370	497080	272580	370260	733850	385580	301460	603900	704170	797470	738370	747550	740620	436890	451300	386410	660130	298680	326480	368980	319310	ko00563,ko00564,ko01100,ko04136,ko04140,ko04723,ko05130,ko05167
LIPID-P-1314	PE(P-18:1_14:0)	GP	PE-P	674.512	673.505	[M+H]+	C37H72NO7P	-	-	-	-	-	-	C00350	19201	40442	18078	8848.5	7416.7	36194	20515	12005	40444	21166	46365	48286	27625	43132	36005	7701.5	10325	9	9	9881.3	14430	6959.2	ko00563,ko00564,ko01100,ko04136,ko04140,ko04723,ko05130,ko05167
LIPID-P-1315	PE(P-14:0_18:1)	GP	PE-P	674.512	673.505	[M+H]+	C37H72NO7P	-	-	-	-	-	-	C00350	4571	28976	9	7421.9	10611	2624.6	5124.2	5105.5	22488	20792	9990.6	30157	22050	19397	13132	9	3668.5	5713.8	5136.1	3950.8	4282.4	9	ko00563,ko00564,ko01100,ko04136,ko04140,ko04723,ko05130,ko05167
LIPID-P-1316	PE(P-15:0_18:1)	GP	PE-P	688.528	687.52	[M+H]+	C38H74NO7P	-	-	-	-	-	-	C00350	15205	37893	14248	8681	16659	28997	17903	13439	47723	8612.2	38176	45516	33698	49065	25354	16379	10416	19293	13577	9572.8	9	9	ko00563,ko00564,ko01100,ko04136,ko04140,ko04723,ko05130,ko05167
LIPID-P-1317	PE(P-17:0_18:1)	GP	PE-P	716.559	715.552	[M+H]+	C40H78NO7P	-	-	-	-	-	-	C00350	18957	46733	25412	12116	12856	14041	16236	17198	56312	30564	48711	73179	50198	60059	54542	22871	9497.2	26789	14406	9	32482	15638	ko00563,ko00564,ko01100,ko04136,ko04140,ko04723,ko05130,ko05167
LIPID-P-1318	PE(P-16:0_20:1)	GP	PE-P	730.575	729.567	[M+H]+	C41H80NO7P	LMGP02030025	-	52925058	HMDB0011348	-	-	C00350	320160	631770	173960	177100	234660	205040	163690	140620	363520	255950	349430	372370	236590	374410	240040	139450	86392	163500	101790	85131	164640	83845	ko00563,ko00564,ko01100,ko04136,ko04140,ko04723,ko05130,ko05167
LIPID-P-1323	PE(P-18:0_20:1)	GP	PE-P	758.606	757.599	[M+H]+	C43H84NO7P	LMGP02030053	-	52925086	HMDB0011381	-	-	C00350	257680	390050	112150	203060	234490	187800	151700	124980	358220	198810	297050	444760	234830	347950	282620	144680	109030	154580	92220	82319	172410	117490	ko00563,ko00564,ko01100,ko04136,ko04140,ko04723,ko05130,ko05167
LIPID-P-1329	PE(P-18:1_16:1)	GP	PE-P	700.528	699.52	[M+H]+	C39H74NO7P	-	-	-	-	-	-	C00350	78977	189020	43675	35868	79328	83168	71083	37216	138450	83143	186760	210330	88778	103230	105030	22422	17627	34548	29381	16389	59858	22195	ko00563,ko00564,ko01100,ko04136,ko04140,ko04723,ko05130,ko05167
LIPID-P-1330	PE(P-16:0_20:2)	GP	PE-P	728.559	727.552	[M+H]+	C41H78NO7P	LMGP02030026	-	52925059	HMDB0011349	-	-	C00350	171430	353860	94811	75092	126330	124040	98143	67692	222220	134300	217060	211910	140920	183200	135270	54032	23830	52035	40270	36532	66040	42273	ko00563,ko00564,ko01100,ko04136,ko04140,ko04723,ko05130,ko05167
LIPID-P-1340	PE(P-16:0_20:3)	GP	PE-P	726.544	725.536	[M+H]+	C41H76NO7P	LMGP02030027	-	52925060	HMDB0011351	90474	-	C00350	461950	1253600	265590	231700	380390	348230	286880	166910	676620	368830	625390	786260	557640	634310	504430	169760	113930	116410	110090	93159	213190	58875	ko00563,ko00564,ko01100,ko04136,ko04140,ko04723,ko05130,ko05167
LIPID-P-1341	PE(P-18:2_18:1)	GP	PE-P	726.544	725.536	[M+H]+	C41H76NO7P	-	-	-	-	-	-	C00350	49784	102900	48194	30082	52169	59545	52384	34918	175320	61239	128180	113280	76757	125050	70974	33949	11676	22030	17630	10696	42242	10719	ko00563,ko00564,ko01100,ko04136,ko04140,ko04723,ko05130,ko05167
LIPID-P-1343	PE(P-16:1_22:2)	GP	PE-P	754.575	753.567	[M+H]+	C43H80NO7P	-	-	-	-	-	-	C00350	293020	912970	318930	191660	368820	369240	233120	163750	813200	302790	622580	1195100	607270	1483400	826400	324510	185180	206840	174220	148040	302120	129840	ko00563,ko00564,ko01100,ko04136,ko04140,ko04723,ko05130,ko05167
LIPID-P-1344	PE(P-20:1_18:2)	GP	PE-P	754.575	753.567	[M+H]+	C43H80NO7P	-	-	-	-	-	-	C00350	17098	39458	13122	11710	16230	11370	13698	9	32726	14373	27049	43838	13139	40531	26443	9	9	9	9	5113.4	13562	5073.2	ko00563,ko00564,ko01100,ko04136,ko04140,ko04723,ko05130,ko05167
LIPID-P-1345	PE(P-16:0_22:3)	GP	PE-P	754.575	753.567	[M+H]+	C43H80NO7P	-	-	-	-	-	-	C00350	66755	131390	49847	39196	59217	43052	43196	20972	99098	49704	84096	80825	55995	46924	43862	23529	9255.7	9	9	9	27160	9	ko00563,ko00564,ko01100,ko04136,ko04140,ko04723,ko05130,ko05167
LIPID-P-1353	PE(P-18:2_18:2)	GP	PE-P	724.528	723.52	[M+H]+	C41H74NO7P	-	-	-	-	-	-	C00350	9	30172	10997	6382.1	15493	19068	9	9	43023	22308	9	34536	24691	30318	21215	9	9	9	12331	9	15478	9	ko00563,ko00564,ko01100,ko04136,ko04140,ko04723,ko05130,ko05167
LIPID-P-1355	PE(P-16:0_22:4)	GP	PE-P	752.559	751.552	[M+H]+	C43H78NO7P	LMGP02030033	-	52925066	-	-	-	C00350	2807500	10657000	3740900	1655200	3243900	4649600	2778600	1601900	11144000	3349300	8259700	9780900	6525000	10117000	6815400	2332200	1219600	1729600	1614500	1044200	2659100	1157000	ko00563,ko00564,ko01100,ko04136,ko04140,ko04723,ko05130,ko05167
LIPID-P-1357	PE(P-18:1_20:3)	GP	PE-P	752.559	751.552	[M+H]+	C43H78NO7P	-	-	-	-	-	-	C00350	131710	330440	95645	82398	106250	118460	73588	58837	269210	91876	205810	289130	172110	176420	194590	45635	26027	42602	36103	36396	81499	32193	ko00563,ko00564,ko01100,ko04136,ko04140,ko04723,ko05130,ko05167
LIPID-P-1359	PE(P-18:2_20:2)	GP	PE-P	752.559	751.552	[M+H]+	C43H78NO7P	-	-	-	-	-	-	C00350	26484	50229	29929	19099	42628	45212	7879.6	10649	73490	18041	31364	98180	82016	105960	53407	31037	22222	29561	29815	26478	29123	9	ko00563,ko00564,ko01100,ko04136,ko04140,ko04723,ko05130,ko05167
LIPID-P-1361	PE(P-17:0_22:4)	GP	PE-P	766.575	765.567	[M+H]+	C44H80NO7P	-	-	-	-	-	-	C00350	105580	250430	115410	61329	101260	155240	127890	79405	298150	155120	279030	376610	170790	435290	321890	80503	43561	84958	61774	67887	128710	63367	ko00563,ko00564,ko01100,ko04136,ko04140,ko04723,ko05130,ko05167
LIPID-P-1362	PE(P-19:0_20:4)	GP	PE-P	766.575	765.567	[M+H]+	C44H80NO7P	-	-	-	-	-	-	C00350	73011	197530	63814	39181	65954	85517	68409	44797	187000	59572	137880	303830	157130	340370	265740	77528	37908	82542	49552	37542	100620	65065	ko00563,ko00564,ko01100,ko04136,ko04140,ko04723,ko05130,ko05167
LIPID-P-1366	PE(P-16:0_24:4)	GP	PE-P	780.591	779.583	[M+H]+	C45H82NO7P	-	-	-	-	-	-	C00350	32155	106660	39124	18059	39985	62174	26845	13840	136520	40453	60494	83918	55739	87127	46695	35466	15829	20720	16870	11588	25053	7204.8	ko00563,ko00564,ko01100,ko04136,ko04140,ko04723,ko05130,ko05167
LIPID-P-1367	PE(P-18:1_22:3)	GP	PE-P	780.591	779.583	[M+H]+	C45H82NO7P	-	-	-	-	-	-	C00350	51685	102540	26618	23470	47771	22090	26285	16561	93626	22790	34198	74899	32121	52684	37692	21403	9	9	11192	7122.4	29736	8070.4	ko00563,ko00564,ko01100,ko04136,ko04140,ko04723,ko05130,ko05167
LIPID-P-1374	PE(P-16:0_22:5)	GP	PE-P	750.544	749.536	[M+H]+	C43H76NO7P	-	-	-	-	-	-	C00350	1627200	4472000	1564600	995450	1631100	2766900	1681000	1105500	3858900	1905300	4453900	4844000	3383600	3609200	3447000	975710	685330	929790	624570	546160	1420800	523920	ko00563,ko00564,ko01100,ko04136,ko04140,ko04723,ko05130,ko05167
LIPID-P-1375	PE(P-18:0_20:5)	GP	PE-P	750.544	749.536	[M+H]+	C43H76NO7P	LMGP02030056	-	52925089	HMDB0011387	-	-	C00350	69840	225980	66228	37227	71395	58185	54091	29989	167440	63444	130800	204480	103330	162050	98852	38538	20206	35907	18968	20684	55565	15974	ko00563,ko00564,ko01100,ko04136,ko04140,ko04723,ko05130,ko05167
LIPID-P-1377	PE(P-18:1_22:4)	GP	PE-P	778.575	777.567	[M+H]+	C45H80NO7P	-	-	-	-	-	-	C00350	1058800	2827500	1175400	600300	1155200	1772800	1158200	660670	4200200	1058900	2743300	3236900	1805100	2943300	2174800	782740	344140	577390	523590	399370	1073700	352570	ko00563,ko00564,ko01100,ko04136,ko04140,ko04723,ko05130,ko05167
LIPID-P-1383	PE(P-18:1_24:4)	GP	PE-P	806.606	805.599	[M+H]+	C47H84NO7P	-	-	-	-	-	-	C00350	18276	55503	17346	9	24349	29705	15999	11360	80923	19137	23289	47352	28856	56800	28235	14245	6731.8	10602	7405.4	9415.2	9	9	ko00563,ko00564,ko01100,ko04136,ko04140,ko04723,ko05130,ko05167
LIPID-P-1387	PE(P-18:1_20:5)	GP	PE-P	748.528	747.52	[M+H]+	C43H74NO7P	-	-	-	-	-	-	C00350	36233	73639	9329.2	9	28234	22343	29892	18135	73146	21895	55061	83053	25198	54920	34587	9	7965.8	9	9	9	24508	3330.2	ko00563,ko00564,ko01100,ko04136,ko04140,ko04723,ko05130,ko05167
LIPID-P-1388	PE(P-18:2_20:4)	GP	PE-P	748.528	747.52	[M+H]+	C43H74NO7P	-	-	-	-	-	-	C00350	30842	128780	57969	28184	67591	113010	89927	44727	236050	65734	126560	198240	76402	135760	114320	37458	9254.3	28533	37090	20751	48683	24557	ko00563,ko00564,ko01100,ko04136,ko04140,ko04723,ko05130,ko05167
LIPID-P-1389	PE(P-17:0_22:6)	GP	PE-P	762.544	761.536	[M+H]+	C44H76NO7P	-	-	-	-	-	-	C00350	9	9	9	9	9	9	9	9	9	9	9	13338	9	17192	9	9	9	9	9	9	9	9	ko00563,ko00564,ko01100,ko04136,ko04140,ko04723,ko05130,ko05167
LIPID-P-1390	PE(P-18:1_22:5)	GP	PE-P	776.559	775.552	[M+H]+	C45H78NO7P	-	-	-	-	-	-	C00350	267610	612950	243840	175240	229190	447720	297210	199540	651660	242470	645840	684310	415230	429730	437050	161100	59891	117910	77055	61702	240480	85416	ko00563,ko00564,ko01100,ko04136,ko04140,ko04723,ko05130,ko05167
LIPID-P-1398	PE(P-18:2_22:5)	GP	PE-P	774.544	773.536	[M+H]+	C45H76NO7P	-	-	-	-	-	-	C00350	26568	50300	13873	13067	27328	36108	27956	9852.3	72390	12703	49626	83867	36976	48203	63784	18138	9	9935.4	15959	11674	41478	12780	ko00563,ko00564,ko01100,ko04136,ko04140,ko04723,ko05130,ko05167
LIPID-P-1399	PE(P-20:3_20:4)	GP	PE-P	774.544	773.536	[M+H]+	C45H76NO7P	-	-	-	-	-	-	C00350	11963	24108	10059	9790.9	7467.8	13438	11949	15995	19498	9480.3	17447	35917	23379	30711	36655	7580.3	9	9	2507	2169.1	10814	9972.7	ko00563,ko00564,ko01100,ko04136,ko04140,ko04723,ko05130,ko05167
LIPID-P-1401	PE(P-20:1_22:6)	GP	PE-P	802.575	801.567	[M+H]+	C47H80NO7P	-	-	-	-	-	-	C00350	7829	21434	6980	9	9477.2	5680.6	5037.9	3151.9	22440	9	18568	34308	23829	42104	26520	4531.2	9	4138.8	6303.5	6610.9	13651	7243.2	ko00563,ko00564,ko01100,ko04136,ko04140,ko04723,ko05130,ko05167
LIPID-P-1405	PE(P-18:2_22:6)	GP	PE-P	772.528	771.52	[M+H]+	C45H74NO7P	-	-	-	-	-	-	C00350	7857.3	8305.6	9	9	9	9	4140.9	9	9	9	9	11998	9	9	9	9	9	9	9	9	9	9	ko00563,ko00564,ko01100,ko04136,ko04140,ko04723,ko05130,ko05167
LIPID-P-1458	DG(16:2_18:2)	GL	DG	606.51	588.475	[M+NH4]+	C37H64O5	-	-	-	-	-	-	C00641	158260	89905	78813	100870	50627	40824	38381	50479	82042	110180	94807	28504	45831	115480	60007	57686	10456	126880	49443	147920	153270	278170	ko00561,ko00562,ko00564,ko01100,ko04070,ko04730
LIPID-P-1503	Cer(d18:0/22:1(2OH))	SP	Cer	638.609	637.601	[M+H]+	C40H79NO4	-	-	-	-	-	-	C00195	47222	30704	48921	33974	10851	11138	19445	25667	26427	46430	18665	8213.7	13708	35518	19557	34516	15528	88594	41304	44071	63913	46461	ko00600,ko01100,ko04071,ko04217,ko04722,ko04920,ko04931,ko04933,ko05140,ko05415
LIPID-P-1567	SM(d18:2/24:2)	SP	SM	809.669	808.646	[M+H]+	C47H89N2O6P	-	-	-	-	-	-	C00550	563560	741620	623230	437580	453750	789300	587990	495250	808880	902540	586300	636750	787310	637490	470180	476010	397420	686920	469680	340880	494620	551090	ko00600,ko01100,ko04071,ko04217
LIPID-P-1568	SM(d18:1/26:0)	SP	SM	843.7	842.724	[M+H]+	C49H99N2O6P	LMSP03010026	-	44260136	-	-	-	C00550	555590	728060	676570	492670	326850	943530	476680	479560	710980	918620	695640	1378100	1004100	667280	776290	630770	819250	1539200	719820	925860	981320	1096100	ko00600,ko01100,ko04071,ko04217
LIPID-P-1639	DG(O-19:0_16:0)	GL	DG-O	614.609	596.574	[M+NH4]+	C38H76O4	-	-	-	-	-	-	-	3167300	6423000	4309300	4966600	3795800	3608900	2406400	2488800	4697100	1314700	3214900	3472100	3801100	4457400	2574000	5300000	2309300	3547000	4237200	3305800	6682600	3759600	-
LIPID-P-1643	DG(O-21:0_16:0)	GL	DG-O	642.64	624.606	[M+NH4]+	C40H80O4	-	-	-	-	-	-	-	96567	61423	12379	22762	31735	32864	51175	17449	9	36350	16478	39347	27419	39847	9	90882	16430	52313	19425	32450	84564	72640	-
LIPID-P-1775	MGDG(18:1_20:5)	GL	MGDG	820.594	802.559	[M+NH4]+	C47H78O10	-	-	-	-	-	-	-	30604	44433	44062	31083	27562	61006	35411	68433	53008	71266	73608	121300	95211	47312	52765	35762	67194	77424	44242	70235	88696	60624	-
